# Supplementary material for: cis-Dichloridobis(2-phenyl­pyridine-κN)platinum(II)
Source: Acta Crystallogr Sect E Struct Rep Online. 2010 Oct 31;66(Pt 11):m1499. doi: 10.1107/S160053681004393X (PMC3009048; doi:10.1107/S160053681004393X)
Supplement: Supplementary file 1 [file e-66-m1499-sup1.cif]

##############################################################################
###                                                                        ###
###        Electronic paper (Acta Crystallographica Section E)             ###
###                                                                        ###
##############################################################################
#                                                                            #
# This CIF contains the data in a paper accepted for publication in Acta     #
# Crystallographica Section E. It conforms to the requirements of Notes      #
# for Authors for Section E, and has been peer reviewed under the auspices   #
# of the IUCr Commission on Journals.                                        #
#                                                                            #
# Full details of the Crystallographic Information File format               #
# are given in the paper "The Crystallographic Information File (CIF):       #
# a New Standard Archive File for Crystallography" by S. R. Hall, F. H.      #
# Allen and I. D. Brown [Acta Cryst. (1991), A47, 655-685].                  #
#                                                                            #
# The current version of the core CIF dictionary is obtainable from          #
# ftp://ftp.iucr.org/pub/cif_core.dic. The current version number is 2.4.    #
#                                                                            #
# Software is freely available for graphical display of the structure(s) in  #
# this CIF.  For information consult the CIF home page http://www.iucr.org/  #
# cif/home.html                                                              #
#                                                                            #
# This file may be used for bona fide research purposes within the           #
# scientific community so long as proper attribution is given to the journal # 
# article from which it was obtained.                                        #
#                                                                            #
##############################################################################
                                             
data_I
_audit_creation_method     SHELXL-97
_chemical_name_systematic
;
<i>cis</i>-Dichloridobis(2-phenylpyridine-\k<i>N</i>)platinum(II)
;
_chemical_formula_moiety     'C22 H18 Cl2 N2 Pt'
_chemical_formula_sum     'C22 H18 Cl2 N2 Pt'
_chemical_formula_iupac     '[Pt Cl2 (C11 H9 N)2]'
_chemical_formula_weight     576.37
_symmetry_cell_setting     monoclinic
_symmetry_space_group_name_H-M     'C c'
_symmetry_space_group_name_Hall     'C -2yc'
loop_
    _symmetry_equiv_pos_as_xyz
    'x, y, z'
    'x, -y, z+1/2'
    'x+1/2, y+1/2, z'
    'x+1/2, -y+1/2, z+1/2'
_cell_length_a     7.6457(8)
_cell_length_b     18.0712(19)
_cell_length_c     14.9876(12)
_cell_angle_alpha     90.00
_cell_angle_beta     96.014(7)
_cell_angle_gamma     90.00
_cell_volume     2059.4(3)
_cell_formula_units_Z     4
_cell_measurement_reflns_used     7887
_cell_measurement_theta_min     3.09
_cell_measurement_theta_max     27.43
_cell_measurement_temperature     200(2)
_exptl_crystal_description     needle
_exptl_crystal_colour     yellow
_exptl_crystal_size_max     0.30
_exptl_crystal_size_mid     0.05
_exptl_crystal_size_min     0.03
_exptl_crystal_density_diffrn     1.859
_exptl_crystal_density_meas     ?
_exptl_crystal_density_method     'not measured'
_exptl_crystal_F_000     1104
_exptl_absorpt_coefficient_mu     7.082
_exptl_absorpt_correction_type     multi-scan
_exptl_absorpt_process_details     '(<i>ABSCOR</i>; Higashi, 1995)'
_exptl_absorpt_correction_T_min     0.329
_exptl_absorpt_correction_T_max     0.494
_exptl_special_details
;
;
_diffrn_ambient_temperature     200(2)
_diffrn_radiation_type     MoK\a
_diffrn_radiation_wavelength     0.71075
_diffrn_measurement_device_type     'Rigaku R-AXIS RAPID'
_diffrn_measurement_method     \w
_diffrn_detector_area_resol_mean     10.000
_diffrn_reflns_number     9783
_diffrn_reflns_av_R_equivalents     0.0458
_diffrn_reflns_av_sigmaI/netI     0.0789
_diffrn_reflns_theta_min     3.09
_diffrn_reflns_theta_max     27.43
_diffrn_reflns_theta_full     27.43
_diffrn_measured_fraction_theta_max     0.997
_diffrn_measured_fraction_theta_full     0.997
_diffrn_reflns_limit_h_min     -9
_diffrn_reflns_limit_h_max     9
_diffrn_reflns_limit_k_min     -23
_diffrn_reflns_limit_k_max     23
_diffrn_reflns_limit_l_min     -17
_diffrn_reflns_limit_l_max     19
_diffrn_standards_number     0
_refine_special_details
;
Refinement of <i>F</i>^2^ against ALL reflections. The weighted <i>R</i>-factor
<i>wR</i> and goodness of fit <i>S</i> are based on <i>F</i>^2^, conventional
<i>R</i>-factors <i>R</i> are based on <i>F</i>, with <i>F</i> set to zero for
negative <i>F</i>^2^. The threshold expression of <i>F</i>^2^ >
\s(<i>F</i>^2^) is used only for calculating <i>R</i>-factors(gt) <i>etc</i>.
and is not relevant to the choice of reflections for refinement.
<i>R</i>-factors based on <i>F</i>^2^ are statistically about twice as large
as those based on <i>F</i>, and <i>R</i>- factors based on ALL data will be
even larger.
;
_reflns_number_total     4488
_reflns_number_gt     3862
_reflns_threshold_expression     I>2sigma(I)
_refine_ls_structure_factor_coef     Fsqd
_refine_ls_matrix_type     full
_refine_ls_R_factor_all     0.0528
_refine_ls_R_factor_gt     0.0390
_refine_ls_wR_factor_gt     0.0728
_refine_ls_wR_factor_ref     0.0758
_refine_ls_goodness_of_fit_ref     1.040
_refine_ls_restrained_S_all     1.040
_refine_ls_number_reflns     4488
_refine_ls_number_parameters     244
_refine_ls_number_restraints     2
_refine_ls_hydrogen_treatment     constr
_refine_ls_weighting_scheme     calc
_refine_ls_weighting_details
         'calc w=1/[\s^2^(Fo^2^)+(0.0331P)^2^+0.0000P] where P=(Fo^2^+2Fc^2^)/3'
_atom_sites_solution_hydrogens     geom
_atom_sites_solution_primary     direct
_atom_sites_solution_secondary     difmap
_refine_ls_shift/su_max     0.000
_refine_ls_shift/su_mean     0.000
_refine_diff_density_max     1.712
_refine_diff_density_min     -1.438
_refine_ls_extinction_method     none
_refine_ls_abs_structure_details     'Flack (1983), 2143 Friedel pairs'
_refine_ls_abs_structure_Flack     0.010(10)
loop_
    _atom_type_symbol
    _atom_type_description
    _atom_type_scat_dispersion_real
    _atom_type_scat_dispersion_imag
    _atom_type_scat_source
    'C' 'C' 0.0033 0.0016
                         'International Tables Vol C Tables 4.2.6.8 and 6.1.1.4'
    'H' 'H' 0.0000 0.0000
                         'International Tables Vol C Tables 4.2.6.8 and 6.1.1.4'
    'N' 'N' 0.0061 0.0033
                         'International Tables Vol C Tables 4.2.6.8 and 6.1.1.4'
    'Pt' 'Pt' -1.7033 8.3905
                         'International Tables Vol C Tables 4.2.6.8 and 6.1.1.4'
    'Cl' 'Cl' 0.1484 0.1585
                         'International Tables Vol C Tables 4.2.6.8 and 6.1.1.4'
_computing_data_collection     'PROCESS-AUTO (Rigaku, 1998)'
_computing_cell_refinement     'PROCESS-AUTO (Rigaku, 1998)'
_computing_data_reduction     'CrystalStructure (Rigaku/MSC, 2004)'
_computing_structure_solution     'SHELXS97 (Sheldrick, 2008)'
_computing_structure_refinement     'SHELXL97 (Sheldrick, 2008)'
_computing_molecular_graphics
             'Mercury (Macrae <i>et al.</i>, 2006) and ORTEP-3 (Farrugia, 1997)'
_computing_publication_material     '<i>publCIF</i> (Westrip, 2010)'
loop_
    _atom_site_type_symbol
    _atom_site_label
    _atom_site_fract_x
    _atom_site_fract_y
    _atom_site_fract_z
    _atom_site_U_iso_or_equiv
    _atom_site_adp_type
    _atom_site_calc_flag
    _atom_site_refinement_flags
    _atom_site_occupancy
    _atom_site_disorder_assembly
    _atom_site_disorder_group
    Pt Pt1 0.74923(3) 0.137846(14) 0.68733(3) 0.01865(8) Uani d . 1 . .
    Cl Cl1 0.6380(6) 0.14739(18) 0.8241(2) 0.0380(9) Uani d . 1 . .
    Cl Cl2 0.9250(3) 0.03890(12) 0.73490(14) 0.0347(5) Uani d . 1 . .
    N N1 0.6118(9) 0.2302(4) 0.6440(4) 0.0241(16) Uani d . 1 . .
    C C1 0.6562(11) 0.2917(5) 0.6883(6) 0.027(2) Uani d . 1 . .
    H H1 0.7275 0.2878 0.7440 0.033 Uiso calc R 1 . .
    C C2 0.6038(13) 0.3623(5) 0.6577(7) 0.036(2) Uani d . 1 . .
    H H2 0.6377 0.4053 0.6916 0.044 Uiso calc R 1 . .
    C C3 0.5000(13) 0.3672(6) 0.5756(8) 0.040(3) Uani d . 1 . .
    H H3 0.4642 0.4140 0.5513 0.049 Uiso calc R 1 . .
    C C4 0.4511(12) 0.3037(5) 0.5310(6) 0.033(2) Uani d . 1 . .
    H H4 0.3808 0.3061 0.4749 0.039 Uiso calc R 1 . .
    C C5 0.5031(11) 0.2352(5) 0.5670(5) 0.0252(19) Uani d . 1 . .
    C C6 0.4362(13) 0.1654(5) 0.5187(6) 0.032(2) Uani d . 1 . .
    C C7 0.4466(13) 0.1573(6) 0.4288(6) 0.040(3) Uani d . 1 . .
    H H7 0.4962 0.1954 0.3957 0.047 Uiso calc R 1 . .
    C C8 0.3829(14) 0.0917(7) 0.3855(7) 0.049(3) Uani d . 1 . .
    H H8 0.3868 0.0860 0.3228 0.059 Uiso calc R 1 . .
    C C9 0.3158(14) 0.0368(6) 0.4340(8) 0.053(3) Uani d . 1 . .
    H H9 0.2755 -0.0074 0.4042 0.064 Uiso calc R 1 . .
    C C10 0.3043(13) 0.0433(6) 0.5251(8) 0.046(3) Uani d . 1 . .
    H H10 0.2548 0.0052 0.5582 0.055 Uiso calc R 1 . .
    C C11 0.3698(12) 0.1092(5) 0.5664(6) 0.032(2) Uani d . 1 . .
    H H11 0.3677 0.1148 0.6293 0.039 Uiso calc R 1 . .
    N N2 0.8432(15) 0.1270(4) 0.5656(7) 0.017(2) Uani d . 1 . .
    C C12 0.7948(10) 0.0630(4) 0.5202(5) 0.0176(17) Uani d . 1 . .
    H H12 0.7352 0.0254 0.5493 0.021 Uiso calc R 1 . .
    C C13 0.8316(11) 0.0526(5) 0.4328(5) 0.025(2) Uani d . 1 . .
    H H13 0.7997 0.0076 0.4025 0.030 Uiso calc R 1 . .
    C C14 0.9150(11) 0.1079(5) 0.3899(5) 0.025(2) Uani d . 1 . .
    H H14 0.9378 0.1022 0.3292 0.030 Uiso calc R 1 . .
    C C15 0.9638(11) 0.1707(5) 0.4360(5) 0.0244(19) Uani d . 1 . .
    H H15 1.0212 0.2091 0.4069 0.029 Uiso calc R 1 . .
    C C16 0.9313(10) 0.1798(5) 0.5246(5) 0.0161(17) Uani d . 1 . .
    C C17 0.9946(11) 0.2464(5) 0.5768(5) 0.0215(18) Uani d . 1 . .
    C C18 0.9717(11) 0.3163(5) 0.5396(6) 0.030(2) Uani d . 1 . .
    H H18 0.9115 0.3221 0.4812 0.036 Uiso calc R 1 . .
    C C19 1.0357(14) 0.3774(6) 0.5868(9) 0.050(3) Uani d . 1 . .
    H H19 1.0216 0.4253 0.5607 0.060 Uiso calc R 1 . .
    C C20 1.1213(15) 0.3692(6) 0.6731(9) 0.052(3) Uani d . 1 . .
    H H20 1.1631 0.4116 0.7063 0.063 Uiso calc R 1 . .
    C C21 1.1455(12) 0.2999(6) 0.7105(6) 0.040(3) Uani d . 1 . .
    H H21 1.2048 0.2947 0.7691 0.048 Uiso calc R 1 . .
    C C22 1.0845(11) 0.2382(5) 0.6636(5) 0.0249(19) Uani d . 1 . .
    H H22 1.1025 0.1903 0.6892 0.030 Uiso calc R 1 . .
loop_
    _atom_site_aniso_label
    _atom_site_aniso_U_11
    _atom_site_aniso_U_22
    _atom_site_aniso_U_33
    _atom_site_aniso_U_12
    _atom_site_aniso_U_13
    _atom_site_aniso_U_23
    Pt1 0.02321(15) 0.01661(13) 0.01658(13) 0.0010(4) 0.00416(8) 0.0011(3)
    Cl1 0.054(2) 0.044(2) 0.0187(15) 0.0007(18) 0.0153(13) 0.0000(13)
    Cl2 0.0444(15) 0.0290(13) 0.0301(12) 0.0094(11) 0.0017(9) 0.0108(9)
    N1 0.018(4) 0.029(4) 0.026(4) 0.006(3) 0.004(3) 0.000(3)
    C1 0.021(5) 0.026(5) 0.037(5) 0.003(4) 0.011(4) -0.004(4)
    C2 0.033(6) 0.026(5) 0.052(6) 0.008(5) 0.014(4) 0.000(4)
    C3 0.028(6) 0.025(6) 0.070(7) 0.015(5) 0.016(5) 0.004(5)
    C4 0.023(5) 0.039(6) 0.036(5) 0.005(5) 0.006(4) 0.014(4)
    C5 0.021(5) 0.026(5) 0.031(5) -0.001(4) 0.013(3) 0.006(4)
    C6 0.040(6) 0.027(5) 0.027(5) 0.011(4) 0.000(4) 0.003(4)
    C7 0.026(5) 0.063(8) 0.029(5) 0.014(5) 0.000(4) -0.001(4)
    C8 0.041(7) 0.050(7) 0.052(6) 0.022(6) -0.019(5) -0.015(6)
    C9 0.031(6) 0.037(7) 0.085(9) 0.011(5) -0.021(6) -0.019(6)
    C10 0.028(6) 0.041(7) 0.067(8) 0.012(5) -0.007(5) 0.004(5)
    C11 0.035(6) 0.021(5) 0.042(6) 0.002(4) 0.006(4) -0.015(4)
    N2 0.021(5) 0.004(4) 0.026(6) 0.006(3) -0.001(4) 0.002(3)
    C12 0.018(4) 0.007(4) 0.028(4) 0.000(3) 0.002(3) -0.005(3)
    C13 0.024(5) 0.024(5) 0.028(5) 0.009(4) 0.003(3) -0.008(3)
    C14 0.027(5) 0.036(5) 0.013(4) 0.008(4) 0.001(3) -0.002(3)
    C15 0.024(5) 0.025(5) 0.024(5) 0.009(4) 0.002(3) 0.007(4)
    C16 0.014(4) 0.018(5) 0.017(4) -0.001(4) 0.005(3) 0.006(3)
    C17 0.020(5) 0.020(5) 0.026(4) -0.002(4) 0.008(3) 0.002(3)
    C18 0.024(5) 0.021(5) 0.045(5) 0.001(4) 0.007(4) 0.004(4)
    C19 0.029(6) 0.025(6) 0.098(10) -0.004(5) 0.018(6) 0.007(5)
    C20 0.035(6) 0.038(7) 0.086(9) -0.020(6) 0.019(6) -0.031(6)
    C21 0.032(6) 0.058(8) 0.032(5) -0.012(5) 0.013(4) -0.022(5)
    C22 0.031(5) 0.018(5) 0.026(5) -0.001(4) 0.009(3) -0.010(3)
_geom_special_details
;
All e.s.d.'s (except the e.s.d. in the dihedral angle between two l.s. planes)
are estimated using the full covariance matrix. The cell e.s.d.'s are taken
into account individually in the estimation of e.s.d.'s in distances, angles
and torsion angles; correlations between e.s.d.'s in cell parameters are only
used when they are defined by crystal symmetry. An approximate (isotropic)
treatment of cell e.s.d.'s is used for estimating e.s.d.'s involving l.s.
planes.
;
loop_
    _geom_bond_atom_site_label_1
    _geom_bond_atom_site_label_2
    _geom_bond_site_symmetry_2
    _geom_bond_distance
    _geom_bond_publ_flag
    Pt1 N2 . 2.039(10) ?
    Pt1 N1 . 2.041(7) ?
    Pt1 Cl2 . 2.304(2) ?
    Pt1 Cl1 . 2.306(4) ?
    N1 C1 . 1.321(11) ?
    N1 C5 . 1.353(10) ?
    C1 C2 . 1.400(12) ?
    C1 H1 . 0.9500 ?
    C2 C3 . 1.396(15) ?
    C2 H2 . 0.9500 ?
    C3 C4 . 1.360(14) ?
    C3 H3 . 0.9500 ?
    C4 C5 . 1.392(12) ?
    C4 H4 . 0.9500 ?
    C5 C6 . 1.515(12) ?
    C6 C7 . 1.366(13) ?
    C6 C11 . 1.370(13) ?
    C7 C8 . 1.413(15) ?
    C7 H7 . 0.9500 ?
    C8 C9 . 1.361(16) ?
    C8 H8 . 0.9500 ?
    C9 C10 . 1.383(15) ?
    C9 H9 . 0.9500 ?
    C10 C11 . 1.409(13) ?
    C10 H10 . 0.9500 ?
    C11 H11 . 0.9500 ?
    N2 C16 . 1.352(11) ?
    N2 C12 . 1.373(11) ?
    C12 C13 . 1.381(11) ?
    C12 H12 . 0.9500 ?
    C13 C14 . 1.381(12) ?
    C13 H13 . 0.9500 ?
    C14 C15 . 1.361(12) ?
    C14 H14 . 0.9500 ?
    C15 C16 . 1.386(11) ?
    C15 H15 . 0.9500 ?
    C16 C17 . 1.489(11) ?
    C17 C18 . 1.385(12) ?
    C17 C22 . 1.414(11) ?
    C18 C19 . 1.374(14) ?
    C18 H18 . 0.9500 ?
    C19 C20 . 1.396(16) ?
    C19 H19 . 0.9500 ?
    C20 C21 . 1.376(15) ?
    C20 H20 . 0.9500 ?
    C21 C22 . 1.374(12) ?
    C21 H21 . 0.9500 ?
    C22 H22 . 0.9500 ?
loop_
    _geom_angle_atom_site_label_1
    _geom_angle_atom_site_label_2
    _geom_angle_atom_site_label_3
    _geom_angle_site_symmetry_1
    _geom_angle_site_symmetry_3
    _geom_angle
    _geom_angle_publ_flag
    N2 Pt1 N1 . . 90.7(3) ?
    N2 Pt1 Cl2 . . 87.3(3) ?
    N1 Pt1 Cl2 . . 175.3(2) ?
    N2 Pt1 Cl1 . . 178.4(3) ?
    N1 Pt1 Cl1 . . 89.8(2) ?
    Cl2 Pt1 Cl1 . . 92.32(11) ?
    C1 N1 C5 . . 118.4(8) ?
    C1 N1 Pt1 . . 115.5(6) ?
    C5 N1 Pt1 . . 125.2(6) ?
    N1 C1 C2 . . 123.5(9) ?
    N1 C1 H1 . . 118.3 ?
    C2 C1 H1 . . 118.3 ?
    C3 C2 C1 . . 117.6(10) ?
    C3 C2 H2 . . 121.2 ?
    C1 C2 H2 . . 121.2 ?
    C4 C3 C2 . . 118.8(9) ?
    C4 C3 H3 . . 120.6 ?
    C2 C3 H3 . . 120.6 ?
    C3 C4 C5 . . 120.5(9) ?
    C3 C4 H4 . . 119.8 ?
    C5 C4 H4 . . 119.8 ?
    N1 C5 C4 . . 121.0(8) ?
    N1 C5 C6 . . 119.9(8) ?
    C4 C5 C6 . . 119.1(8) ?
    C7 C6 C11 . . 119.9(9) ?
    C7 C6 C5 . . 120.6(9) ?
    C11 C6 C5 . . 119.6(8) ?
    C6 C7 C8 . . 119.3(10) ?
    C6 C7 H7 . . 120.3 ?
    C8 C7 H7 . . 120.3 ?
    C9 C8 C7 . . 119.9(10) ?
    C9 C8 H8 . . 120.1 ?
    C7 C8 H8 . . 120.1 ?
    C8 C9 C10 . . 122.1(10) ?
    C8 C9 H9 . . 118.9 ?
    C10 C9 H9 . . 118.9 ?
    C9 C10 C11 . . 116.7(11) ?
    C9 C10 H10 . . 121.7 ?
    C11 C10 H10 . . 121.7 ?
    C6 C11 C10 . . 122.1(9) ?
    C6 C11 H11 . . 118.9 ?
    C10 C11 H11 . . 118.9 ?
    C16 N2 C12 . . 119.4(9) ?
    C16 N2 Pt1 . . 125.3(7) ?
    C12 N2 Pt1 . . 115.0(7) ?
    N2 C12 C13 . . 120.9(8) ?
    N2 C12 H12 . . 119.5 ?
    C13 C12 H12 . . 119.5 ?
    C12 C13 C14 . . 119.5(8) ?
    C12 C13 H13 . . 120.2 ?
    C14 C13 H13 . . 120.2 ?
    C15 C14 C13 . . 118.9(8) ?
    C15 C14 H14 . . 120.5 ?
    C13 C14 H14 . . 120.5 ?
    C14 C15 C16 . . 121.2(8) ?
    C14 C15 H15 . . 119.4 ?
    C16 C15 H15 . . 119.4 ?
    N2 C16 C15 . . 120.0(9) ?
    N2 C16 C17 . . 118.8(8) ?
    C15 C16 C17 . . 121.2(8) ?
    C18 C17 C22 . . 119.7(8) ?
    C18 C17 C16 . . 120.4(7) ?
    C22 C17 C16 . . 119.8(7) ?
    C19 C18 C17 . . 120.2(9) ?
    C19 C18 H18 . . 119.9 ?
    C17 C18 H18 . . 119.9 ?
    C18 C19 C20 . . 119.9(10) ?
    C18 C19 H19 . . 120.0 ?
    C20 C19 H19 . . 120.0 ?
    C21 C20 C19 . . 120.3(10) ?
    C21 C20 H20 . . 119.8 ?
    C19 C20 H20 . . 119.8 ?
    C22 C21 C20 . . 120.4(9) ?
    C22 C21 H21 . . 119.8 ?
    C20 C21 H21 . . 119.8 ?
    C21 C22 C17 . . 119.5(9) ?
    C21 C22 H22 . . 120.3 ?
    C17 C22 H22 . . 120.3 ?
loop_
    _geom_torsion_atom_site_label_1
    _geom_torsion_atom_site_label_2
    _geom_torsion_atom_site_label_3
    _geom_torsion_atom_site_label_4
    _geom_torsion_site_symmetry_1
    _geom_torsion_site_symmetry_2
    _geom_torsion_site_symmetry_3
    _geom_torsion_site_symmetry_4
    _geom_torsion
    _geom_torsion_publ_flag
    N2 Pt1 N1 C1 . . . . -118.5(6) ?
    Cl1 Pt1 N1 C1 . . . . 63.0(6) ?
    N2 Pt1 N1 C5 . . . . 50.4(7) ?
    Cl1 Pt1 N1 C5 . . . . -128.1(7) ?
    C5 N1 C1 C2 . . . . -3.3(12) ?
    Pt1 N1 C1 C2 . . . . 166.4(7) ?
    N1 C1 C2 C3 . . . . -0.3(13) ?
    C1 C2 C3 C4 . . . . 1.8(14) ?
    C2 C3 C4 C5 . . . . 0.3(14) ?
    C1 N1 C5 C4 . . . . 5.5(12) ?
    Pt1 N1 C5 C4 . . . . -163.1(6) ?
    C1 N1 C5 C6 . . . . -174.5(8) ?
    Pt1 N1 C5 C6 . . . . 16.9(11) ?
    C3 C4 C5 N1 . . . . -4.0(13) ?
    C3 C4 C5 C6 . . . . 175.9(8) ?
    N1 C5 C6 C7 . . . . -130.7(9) ?
    C4 C5 C6 C7 . . . . 49.3(12) ?
    N1 C5 C6 C11 . . . . 47.3(12) ?
    C4 C5 C6 C11 . . . . -132.7(9) ?
    C11 C6 C7 C8 . . . . 2.1(14) ?
    C5 C6 C7 C8 . . . . -179.9(8) ?
    C6 C7 C8 C9 . . . . -1.5(14) ?
    C7 C8 C9 C10 . . . . 1.2(16) ?
    C8 C9 C10 C11 . . . . -1.5(15) ?
    C7 C6 C11 C10 . . . . -2.5(15) ?
    C5 C6 C11 C10 . . . . 179.5(8) ?
    C9 C10 C11 C6 . . . . 2.1(14) ?
    N1 Pt1 N2 C16 . . . . 55.4(9) ?
    Cl2 Pt1 N2 C16 . . . . -120.4(9) ?
    N1 Pt1 N2 C12 . . . . -117.8(7) ?
    Cl2 Pt1 N2 C12 . . . . 66.4(7) ?
    C16 N2 C12 C13 . . . . -1.4(14) ?
    Pt1 N2 C12 C13 . . . . 172.2(6) ?
    N2 C12 C13 C14 . . . . -1.3(13) ?
    C12 C13 C14 C15 . . . . 2.0(12) ?
    C13 C14 C15 C16 . . . . 0.0(12) ?
    C12 N2 C16 C15 . . . . 3.4(14) ?
    Pt1 N2 C16 C15 . . . . -169.5(7) ?
    C12 N2 C16 C17 . . . . -175.5(8) ?
    Pt1 N2 C16 C17 . . . . 11.5(13) ?
    C14 C15 C16 N2 . . . . -2.8(13) ?
    C14 C15 C16 C17 . . . . 176.2(8) ?
    N2 C16 C17 C18 . . . . -135.0(9) ?
    C15 C16 C17 C18 . . . . 46.0(11) ?
    N2 C16 C17 C22 . . . . 47.4(12) ?
    C15 C16 C17 C22 . . . . -131.6(8) ?
    C22 C17 C18 C19 . . . . -0.1(13) ?
    C16 C17 C18 C19 . . . . -177.7(8) ?
    C17 C18 C19 C20 . . . . -1.1(14) ?
    C18 C19 C20 C21 . . . . 1.5(16) ?
    C19 C20 C21 C22 . . . . -0.5(15) ?
    C20 C21 C22 C17 . . . . -0.7(13) ?
    C18 C17 C22 C21 . . . . 1.1(12) ?
    C16 C17 C22 C21 . . . . 178.7(8) ?
data_global
_journal_date_recd_electronic     2010-10-25
_journal_date_accepted     2010-10-27
_journal_name_full     'Acta Crystallographica, Section E'
_journal_year     2010
_journal_volume     66
_journal_issue     11
_journal_page_first     m1499
_journal_page_last     m1499
_journal_paper_category     QM
_journal_coeditor_code     IS2622
_publ_contact_author_name     'Nobuto Yoshinari'
_publ_contact_author_address
;
Department of Chemistry, Graduate School of Science, Osaka University, Toyonaka,
Osaka 560-0043, Japan
;
_publ_contact_author_email     'nobuto@chem.sci.osaka-u.ac.jp'
_publ_contact_author_fax     '+81-6-6850-5766'
_publ_contact_author_phone     '+81-6-6850-5766'
_publ_section_title
;
<i>cis</i>-Dichloridobis(2-phenylpyridine-\k<i>N</i>)platinum(II)
;
loop_
    _publ_author_name
    _publ_author_footnote
    _publ_author_address
    'Yoshinari, Nobuto' .
;
Department of Chemistry, Graduate School of Science, Osaka University, Toyonaka,
Osaka 560-0043, Japan
;
    'Kitani, Naoki' .
;
Department of Chemistry, Graduate School of Science, Osaka University, Toyonaka,
Osaka 560-0043, Japan
;
    'Konno, Takumi' .
;
Department of Chemistry, Graduate School of Science, Osaka University, Toyonaka,
Osaka 560-0043, Japan
;
_publ_section_synopsis     .
_cell_special_details     ?
_diffrn_radiation_source     "Rigaku MicroMax-007 HF, VariMax-Mo"
_refine_ls_number_constraints     0
_iucr_refine_instructions_details
;
TITL kitani09
REM  Yadorkari-X generated
CELL 0.71075 7.6457 18.0712 14.9876 90.0000 96.0140 90.0000
ZERR 4.0 0.0008 0.0019 0.0012 0.0000 0.0070 0.0000
LATT -7
SYMM +X, -Y, 1/2+Z
REM  SPGR Cc monoclinic
SFAC C H N Pt Cl
UNIT 88 72 8 4 8
SIZE 0.30 0.05 0.03
TEMP -73.0
L.S. 10
FMAP 2
PLAN -20
ACTA
CONF
HTAB
WPDB -1
BOND $H
EQIV $1 x-1, y, z
EQIV $2 x+1, y, z
MPLA 6 N2 C12 C13 C14 C15 C16
MPLA 6 C17 C18 C19 C20 C21 C22 C1 C4_$2
MPLA 6 N1 C1 C2 C3 C4 C5
MPLA 6 Pt1 Cl1 Cl2 N1 N2
MPLA 6 N2 C12 C13 C14 C15 C16
MPLA 6 C6 C7 C8 C9 C10 C11 C12 C15_$1
MPLA 6 N1 C1 C2 C3 C4 C5
SHEL 99999.000000 0.000000
LIST 4
WGHT    0.033100
FVAR       0.23950
PT1   4    0.749225    0.137846    0.687329    11.00000    0.02321    0.01661 =
         0.01658    0.00105    0.00416    0.00104
CL1   5    0.637971    0.147393    0.824078    11.00000    0.05372    0.04408 =
         0.01867   -0.00002    0.01532    0.00073
CL2   5    0.924981    0.038901    0.734905    11.00000    0.04444    0.02897 =
         0.03009    0.01076    0.00170    0.00943
N1    3    0.611842    0.230169    0.643990    11.00000    0.01788    0.02902 =
         0.02581   -0.00045    0.00446    0.00562
C1    1    0.656210    0.291698    0.688347    11.00000    0.02086    0.02554 =
         0.03664   -0.00376    0.01121    0.00336
AFIX  43
H1    2    0.727462    0.287833    0.744015    11.00000   -1.20000
AFIX   0
C2    1    0.603830    0.362257    0.657692    11.00000    0.03311    0.02572 =
         0.05237   -0.00007    0.01366    0.00816
AFIX  43
H2    2    0.637748    0.405296    0.691577    11.00000   -1.20000
AFIX   0
C3    1    0.500012    0.367152    0.575587    11.00000    0.02840    0.02476 =
         0.07049    0.00392    0.01618    0.01502
AFIX  43
H3    2    0.464186    0.413961    0.551270    11.00000   -1.20000
AFIX   0
C4    1    0.451062    0.303665    0.531018    11.00000    0.02299    0.03937 =
         0.03617    0.01401    0.00615    0.00544
AFIX  43
H4    2    0.380813    0.306103    0.474928    11.00000   -1.20000
AFIX   0
C5    1    0.503145    0.235167    0.566990    11.00000    0.02085    0.02584 =
         0.03102    0.00587    0.01278   -0.00084
C6    1    0.436224    0.165420    0.518727    11.00000    0.04031    0.02666 =
         0.02733    0.00311   -0.00021    0.01065
C7    1    0.446628    0.157325    0.428801    11.00000    0.02599    0.06254 =
         0.02949   -0.00130    0.00032    0.01424
AFIX  43
H7    2    0.496215    0.195395    0.395704    11.00000   -1.20000
AFIX   0
C8    1    0.382852    0.091724    0.385528    11.00000    0.04093    0.04962 =
         0.05244   -0.01546   -0.01897    0.02182
AFIX  43
H8    2    0.386794    0.085960    0.322767    11.00000   -1.20000
AFIX   0
C9    1    0.315776    0.036826    0.433971    11.00000    0.03074    0.03742 =
         0.08529   -0.01852   -0.02058    0.01063
AFIX  43
H9    2    0.275533   -0.007361    0.404211    11.00000   -1.20000
AFIX   0
C10   1    0.304310    0.043288    0.525094    11.00000    0.02777    0.04078 =
         0.06722    0.00360   -0.00683    0.01205
AFIX  43
H10   2    0.254799    0.005217    0.558219    11.00000   -1.20000
AFIX   0
C11   1    0.369755    0.109189    0.566382    11.00000    0.03484    0.02081 =
         0.04179   -0.01521    0.00617    0.00197
AFIX  43
H11   2    0.367709    0.114796    0.629288    11.00000   -1.20000
AFIX   0
N2    3    0.843224    0.126996    0.565578    11.00000    0.02131    0.00433 =
         0.02612    0.00207   -0.00069    0.00566
C12   1    0.794828    0.062995    0.520196    11.00000    0.01824    0.00701 =
         0.02751   -0.00526    0.00200   -0.00025
AFIX  43
H12   2    0.735229    0.025354    0.549318    11.00000   -1.20000
AFIX   0
C13   1    0.831552    0.052561    0.432826    11.00000    0.02382    0.02364 =
         0.02816   -0.00754    0.00318    0.00859
AFIX  43
H13   2    0.799674    0.007633    0.402459    11.00000   -1.20000
AFIX   0
C14   1    0.914953    0.107904    0.389908    11.00000    0.02652    0.03560 =
         0.01259   -0.00194    0.00123    0.00775
AFIX  43
H14   2    0.937833    0.102219    0.329195    11.00000   -1.20000
AFIX   0
C15   1    0.963827    0.170718    0.436009    11.00000    0.02440    0.02457 =
         0.02413    0.00707    0.00240    0.00902
AFIX  43
H15   2    1.021239    0.209058    0.406948    11.00000   -1.20000
AFIX   0
C16   1    0.931348    0.179757    0.524590    11.00000    0.01367    0.01806 =
         0.01732    0.00591    0.00549   -0.00110
C17   1    0.994575    0.246410    0.576758    11.00000    0.01965    0.02006 =
         0.02589    0.00239    0.00763   -0.00177
C18   1    0.971669    0.316347    0.539561    11.00000    0.02396    0.02119 =
         0.04524    0.00409    0.00664    0.00109
AFIX  43
H18   2    0.911534    0.322082    0.481218    11.00000   -1.20000
AFIX   0
C19   1    1.035666    0.377441    0.586799    11.00000    0.02943    0.02480 =
         0.09765    0.00707    0.01810   -0.00428
AFIX  43
H19   2    1.021647    0.425273    0.560733    11.00000   -1.20000
AFIX   0
C20   1    1.121322    0.369157    0.673149    11.00000    0.03513    0.03821 =
         0.08648   -0.03104    0.01857   -0.01964
AFIX  43
H20   2    1.163100    0.411556    0.706284    11.00000   -1.20000
AFIX   0
C21   1    1.145544    0.299875    0.710511    11.00000    0.03173    0.05797 =
         0.03194   -0.02234    0.01347   -0.01214
AFIX  43
H21   2    1.204839    0.294686    0.769121    11.00000   -1.20000
AFIX   0
C22   1    1.084501    0.238158    0.663573    11.00000    0.03134    0.01845 =
         0.02621   -0.00965    0.00890   -0.00118
AFIX  43
H22   2    1.102546    0.190336    0.689219    11.00000   -1.20000
HKLF 4 1 1 0 0 0 1 0 0 0 1
REM  kitani09
REM R1 =  0.0390 for   3862 Fo > 4sig(Fo)  and  0.0528 for all   4488 data
REM    244 parameters refined using      2 restraints
END
WGHT      0.0331      0.0000
REM Highest difference peak  1.712,  deepest hole -1.438,  1-sigma level  0.170
Q1    1   0.2016  0.1508  0.8545  11.00000  0.05    1.71
Q2    1   0.2965  0.1484  0.5235  11.00000  0.05    1.53
Q3    1   0.8797  0.1382  0.6888  11.00000  0.05    1.46
Q4    1   0.7161  0.1753  0.6471  11.00000  0.05    1.42
Q5    1   0.6124  0.1373  0.6879  11.00000  0.05    1.40
Q6    1   0.7777  0.1743  0.7361  11.00000  0.05    1.29
Q7    1   0.7919  0.1021  0.7307  11.00000  0.05    1.23
Q8    1   0.7116  0.1033  0.6462  11.00000  0.05    1.06
Q9    1   0.6813  0.1863  0.6970  11.00000  0.05    1.03
Q10   1   0.9787  0.1424  0.6997  11.00000  0.05    0.95
Q11   1   0.5239  0.1425  0.6780  11.00000  0.05    0.93
Q12   1   0.9209  0.0750  0.7018  11.00000  0.05    0.71
Q13   1   0.5817  0.2012  0.6841  11.00000  0.05    0.68
Q14   1   0.8045  0.0498  0.7416  11.00000  0.05    0.56
Q15   1   0.5824  0.0713  0.6775  11.00000  0.05    0.56
Q16   1   0.6833  0.0590  0.6211  11.00000  0.05    0.54
Q17   1   0.6226  0.1002  0.7974  11.00000  0.05    0.54
Q18   1   0.9167  0.2034  0.6914  11.00000  0.05    0.53
Q19   1   0.8297 -0.0019  0.6992  11.00000  0.05    0.51
Q20   1   0.4383  0.1539  0.5371  11.00000  0.05    0.51
;
