# Supplementary material for: cis-Dichloridobis(2-phenyl­pyridine-κN)platinum(II)
Source: Acta Crystallogr Sect E Struct Rep Online. 2010 Oct 31;66(Pt 11):m1499. doi: 10.1107/S160053681004393X (PMC3009048; doi:10.1107/S160053681004393X)
Supplement: Supplementary file 2 [file e-66-m1499-Isup2.hkl]

# 
# h,k,l, Fc-squared, Fo-squared, sigma(Fo-squared) and status flag 
# 
data_I
_shelx_title 'I' 
_shelx_refln_list_code          4 
_shelx_F_calc_maximum      435.72 
_exptl_crystal_F_000      1104.00 
_reflns_d_resolution_high  0.7715 
 
loop_ 
 _symmetry_equiv_pos_as_xyz 
 'x, y, z' 
 'x, -y, z+1/2' 
 'x+1/2, y+1/2, z' 
 'x+1/2, -y+1/2, z+1/2' 
 
_cell_length_a     7.6457 
_cell_length_b    18.0712 
_cell_length_c    14.9876 
_cell_angle_alpha  90.000 
_cell_angle_beta   96.014 
_cell_angle_gamma  90.000 
 
_shelx_F_squared_multiplier     1.000 
 
loop_ 
 _refln_index_h 
 _refln_index_k 
 _refln_index_l 
 _refln_F_squared_calc 
 _refln_F_squared_meas 
 _refln_F_squared_sigma 
 _refln_observed_status 
  -3   5 -17     8288.61     9157.40   2632.44 o 
  -2   6 -17     7994.86     7417.20   2449.21 o 
  -1   7 -17      116.77       54.92    806.47 o 
  -2   8 -17     4375.51     6192.85   1389.26 o 
   0   8 -17     2558.53     3477.61   1044.96 o 
  -1   9 -17    10486.21     9526.46   2506.05 o 
   0  10 -17     4715.25     4665.34   2070.56 o 
   1  11 -17      100.92      104.95    797.75 o 
  -4   2 -16     1033.61     1179.37    852.67 o 
  -3   3 -16    10127.63    11531.82   1334.35 o 
  -4   4 -16     7301.05     8047.76   1267.75 o 
  -2   4 -16     9096.22    10518.77   1294.43 o 
  -3   5 -16     1014.02     2112.40    907.58 o 
  -1   5 -16     1508.01     1228.53    803.33 o 
  -4   6 -16     1500.37     1642.57   1667.50 o 
  -2   6 -16     4119.68     4321.21    977.84 o 
  -3   7 -16     8882.78     9883.84   2343.92 o 
  -1   7 -16    12886.01    13674.90   2368.84 o 
  -2   8 -16     5655.96     5390.40   1929.00 o 
   0   8 -16     8351.19    10293.18   2130.18 o 
  -3   9 -16      152.57     1436.86    951.34 o 
  -1   9 -16      150.51     -694.89    751.90 o 
   1   9 -16       55.98      321.47    708.32 o 
  -2  10 -16     5915.90     6374.16   1310.64 o 
   0  10 -16     6977.90     7154.48   1197.32 o 
  -1  11 -16    13608.87    13665.84   2766.33 o 
   1  11 -16     7988.25     8744.57   2104.56 o 
   0  12 -16     3820.49     3724.29   1749.61 o 
   1  13 -16      785.95      950.29   1507.29 o 
  -5   1 -15     2189.80     3462.96    907.76 o 
   5   1 -15     6035.97     4759.10    430.17 o 
   7   1 -15     3906.04     2682.44    551.24 o 
  -4   2 -15     6903.14     6952.25   1807.84 o 
   4   2 -15    11833.92     8279.61    393.30 o 
   6   2 -15     8919.30     7214.15    703.39 o 
  -5   3 -15     1226.14     1987.93    851.45 o 
  -3   3 -15     2410.26     3197.98   1321.97 o 
   5   3 -15     3507.17     2630.49    319.94 o 
  -4   4 -15     1844.39     2164.87   1417.51 o 
  -2   4 -15     1564.01     3055.37   1161.24 o 
   4   4 -15      136.62      423.23    182.06 o 
   6   4 -15     1487.93     1170.29    330.04 o 
  -5   5 -15     5757.00     5260.34   1233.93 o 
  -3   5 -15     9955.08    11196.05   1989.84 o 
  -1   5 -15    12335.11    14928.36   1987.40 o 
   5   5 -15     6072.98     5175.18    431.29 o 
  -4   6 -15     7246.58     7675.21   1239.69 o 
  -2   6 -15     9166.42    10229.55   1905.64 o 
   0   6 -15    16627.64    16571.80   1377.41 o 
   4   6 -15     6715.71     4463.99    718.78 o 
   6   6 -15     6595.02     5001.51    636.51 o 
  -3   7 -15      762.11     1566.21    808.56 o 
  -1   7 -15      292.71     -493.36    615.92 o 
   3   7 -15     1224.08     1155.48    355.12 o 
   5   7 -15      762.97      571.87    369.79 o 
  -4   8 -15     1243.51      717.73   1561.16 o 
  -2   8 -15     6157.70     6406.76   1068.66 o 
   0   8 -15     7226.01     8116.45   1024.56 o 
   4   8 -15     2688.66     2689.10    496.68 o 
   6   8 -15     3381.73     2926.82    602.14 o 
  -3   9 -15     8973.01     9257.81   2184.05 o 
  -1   9 -15    16660.50    16629.51   1435.99 o 
   1   9 -15    10856.44    11793.14   1225.04 o 
   3   9 -15    11170.33     9871.81    924.14 o 
   5   9 -15    10519.06    10045.01    685.96 o 
  -2  10 -15     5366.55     4549.76   1914.01 o 
   0  10 -15     7000.35     6425.24   1768.61 o 
   4  10 -15     6920.23     6120.85   1119.57 o 
  -3  11 -15       61.98     -725.40    795.14 o 
  -1  11 -15      215.00     1649.37   1261.48 o 
   1  11 -15      451.06     1390.83    689.14 o 
   3  11 -15       81.48     -190.20    579.14 o 
   5  11 -15       43.88      744.90    537.36 o 
  -2  12 -15     5204.90     6342.95   1310.12 o 
   0  12 -15    10300.49    10514.93   1310.99 o 
   2  12 -15     5068.13     4687.66    946.81 o 
   4  12 -15     3776.56     3213.49   1139.10 o 
  -1  13 -15     8795.32    10108.56   2367.28 o 
   1  13 -15    10364.69    10096.18   1343.41 o 
   3  13 -15     8158.84     8532.93   1356.32 o 
   0  14 -15     2271.86     3875.96   1010.26 o 
   2  14 -15     1427.73     3073.33   1516.70 o 
  -6   0 -14     8897.16     9646.40   1159.84 o 
  -4   0 -14     5635.02     6515.54    840.29 o 
   4   0 -14    17081.79    15374.65    709.36 o 
   6   0 -14     8524.17     7319.22   1023.51 o 
  -5   1 -14     2477.00     3464.01   1202.03 o 
  -3   1 -14     4261.86     4694.98    715.64 o 
   5   1 -14     6142.96     5376.38    475.37 o 
   7   1 -14     2858.22     2427.87    558.79 o 
  -6   2 -14       74.74      684.61    728.89 o 
  -4   2 -14      232.95      598.31    557.69 o 
  -2   2 -14      401.69      690.71    504.35 o 
   4   2 -14       42.18      217.94    168.28 o 
   6   2 -14      340.95      677.72    474.74 o 
  -5   3 -14     5965.42     6692.67   1560.98 o 
  -3   3 -14     6486.66     7737.80    864.87 o 
  -1   3 -14    14731.75    14741.30   1075.29 o 
   5   3 -14     7866.63     6435.46    561.56 o 
   7   3 -14     6940.60     5847.78    979.54 o 
  -4   4 -14     6825.90     6062.99    609.48 o 
  -2   4 -14     9834.01     9229.22    978.36 o 
   4   4 -14    11209.44     9874.90    382.04 o 
   6   4 -14     7556.95     6350.34    828.00 o 
  -5   5 -14     1347.56     1639.26   1311.34 o 
  -3   5 -14     1184.45     1187.56    628.21 o 
  -1   5 -14     1861.16     2613.26    624.99 o 
   3   5 -14     1293.47     1118.74    165.35 o 
   5   5 -14     1242.81      957.62    254.21 o 
   7   5 -14     1409.99     1057.71    429.14 o 
  -4   6 -14     1190.43     1489.31    710.41 o 
  -2   6 -14     3559.80     3120.53    294.97 o 
   0   6 -14     6012.03     5220.07   1243.87 o 
   2   6 -14     5502.69     5523.76    362.96 o 
   4   6 -14     3199.48     2887.26    319.51 o 
   6   6 -14      748.95      684.61    309.58 o 
  -5   7 -14     5020.82     5883.93   1137.00 o 
  -3   7 -14     8188.90     7811.57   1842.71 o 
  -1   7 -14    16525.29    14612.54   1230.27 o 
   1   7 -14    28513.21    27345.85   1004.17 o 
   3   7 -14    13682.99    12559.31    465.61 o 
   5   7 -14     7169.51     6478.73    433.09 o 
  -4   8 -14     5451.13     5308.70    924.21 o 
  -2   8 -14     6028.83     5395.60    966.77 o 
   0   8 -14     9321.33     8911.06    442.96 o 
   2   8 -14    19602.54    20172.45   1142.36 o 
   4   8 -14     5591.32     5981.50    428.72 o 
   6   8 -14     6754.96     6636.93    701.61 o 
  -3   9 -14       80.03      -25.44    556.92 o 
  -1   9 -14      470.77      629.88    529.10 o 
   1   9 -14      122.71      171.31    216.54 o 
   3   9 -14      561.45      467.90    233.52 o 
   5   9 -14      400.65      671.60    441.67 o 
  -4  10 -14     2972.76     2519.00    782.21 o 
  -2  10 -14     7587.96     7745.98    702.76 o 
   0  10 -14     5610.96     6716.54    683.30 o 
   2  10 -14    11715.49    12015.86    722.15 o 
   4  10 -14     3954.45     3247.04    551.77 o 
   6  10 -14     3043.80     2973.12    549.11 o 
  -3  11 -14     7563.92     7770.22   1198.18 o 
  -1  11 -14    13773.21    15152.57   1674.82 o 
   1  11 -14    11621.41    12039.22   1035.10 o 
   3  11 -14    13924.17    13978.97    743.74 o 
   5  11 -14     9258.60     8640.29    745.67 o 
  -2  12 -14     2717.78     3561.21    950.02 o 
   0  12 -14     3862.46     3943.81    666.25 o 
   2  12 -14     2547.68     3370.63    447.64 o 
   4  12 -14     5312.50     5078.75    704.28 o 
  -3  13 -14      953.09      737.72   1415.07 o 
  -1  13 -14      457.52      937.10    648.33 o 
   1  13 -14     2513.06     2760.91    701.06 o 
   3  13 -14      549.12      953.43    449.18 o 
  -2  14 -14     4510.00     4086.75    867.77 o 
   0  14 -14    11735.49    14953.98   1483.67 o 
   2  14 -14    10758.29    11705.60    705.45 o 
   4  14 -14     3725.84     3876.78    793.19 o 
  -1  15 -14     4874.77     4792.27   1083.16 o 
   1  15 -14     9885.64    11497.05   1928.65 o 
   3  15 -14     5814.06     6011.21    610.67 o 
   0  16 -14      469.02      330.47    642.00 o 
  -5   1 -13     5849.18     6518.29    567.05 o 
  -3   1 -13     7140.22     6925.93   1113.12 o 
   3   1 -13    17586.70    14411.79    775.52 o 
   5   1 -13     7515.01     6484.77    550.97 o 
   7   1 -13     3550.67     4389.62    796.71 o 
  -6   2 -13    11320.34    11215.74    932.11 o 
  -4   2 -13     8963.93     8580.63    538.95 o 
  -2   2 -13    16961.21    17231.31   1600.91 o 
   4   2 -13    23722.87    20873.01    552.91 o 
   6   2 -13     7461.33     6969.71    759.97 o 
  -5   3 -13     2716.64     2454.45    568.68 o 
  -3   3 -13     4538.48     4209.27    648.96 o 
  -1   3 -13     5154.60     4935.04    955.17 o 
   3   3 -13     5919.53     5414.62    251.23 o 
   5   3 -13     3649.53     3545.52    474.59 o 
   7   3 -13     2338.91     2174.65    646.17 o 
  -6   4 -13     1304.31     1578.04    844.66 o 
  -4   4 -13      224.56      466.74    486.49 o 
  -2   4 -13      639.46      560.65    240.00 o 
   0   4 -13     2415.62     2465.60    521.26 o 
   4   4 -13     2749.97     2562.03    254.56 o 
   6   4 -13     1185.50     1863.95    557.97 o 
  -5   5 -13    10734.83    10297.21    902.35 o 
  -3   5 -13     7264.18     6770.93    573.14 o 
  -1   5 -13     9685.24     8270.91   1261.83 o 
   3   5 -13    17448.72    16338.50    951.63 o 
   5   5 -13    11438.41    10892.27    668.85 o 
   7   5 -13     7306.49     6705.54   1041.72 o 
  -6   6 -13     5386.08     6043.04   1148.07 o 
  -4   6 -13     9105.80     8415.80    549.11 o 
  -2   6 -13     5114.29     5238.83    420.79 o 
   0   6 -13    22017.18    23689.84   1321.62 o 
   2   6 -13    18161.35    18304.09    669.15 o 
   4   6 -13    12785.93    12107.09    452.30 o 
   6   6 -13     9348.63     8692.87    715.79 o 
  -5   7 -13     1012.19      632.91    523.89 o 
  -3   7 -13      921.17     1355.43    482.30 o 
  -1   7 -13     1218.37     1165.77    295.93 o 
   1   7 -13     1283.96     1566.02    205.50 o 
   3   7 -13     1215.92      982.37    247.56 o 
   5   7 -13      854.07     1043.25    370.53 o 
   7   7 -13     1288.39     1075.85    591.75 o 
  -4   8 -13     2157.87     2671.04    635.80 o 
  -2   8 -13     8341.83     8463.22    602.07 o 
   0   8 -13     9597.37     9649.21    562.49 o 
   2   8 -13     6136.06     6614.80    321.38 o 
   4   8 -13     8926.25     8671.62    479.89 o 
   6   8 -13     1184.13     1109.77    357.64 o 
  -5   9 -13     6471.61     7148.52    990.26 o 
  -3   9 -13    10840.68    11258.03    864.48 o 
  -1   9 -13    13600.13    13890.13    702.77 o 
   1   9 -13    14455.51    15495.28    510.52 o 
   3   9 -13    23206.82    21365.05   1285.17 o 
   5   9 -13    11711.58    11005.81    758.19 o 
  -4  10 -13     5916.19     6715.09   1115.16 o 
  -2  10 -13     6598.14     7299.65    732.03 o 
   0  10 -13     4356.88     5085.24    540.37 o 
   2  10 -13     9617.75     9778.41    461.70 o 
   4  10 -13     7196.88     7510.45    554.92 o 
   6  10 -13     4744.76     4819.07    577.21 o 
  -3  11 -13       58.16     -475.64    663.82 o 
  -1  11 -13      221.57      704.00    349.18 o 
   1  11 -13      524.57      720.52    189.44 o 
   3  11 -13      207.86      458.61    272.01 o 
   5  11 -13      109.07      258.00    373.84 o 
  -4  12 -13     5506.07     6668.47   1021.68 o 
  -2  12 -13     7398.01     8096.69   1229.23 o 
   0  12 -13    10115.40    10160.55    701.31 o 
   2  12 -13    11645.58    12421.46    560.75 o 
   4  12 -13     7194.05     7097.54    773.49 o 
   6  12 -13     4203.53     3361.40    559.66 o 
  -3  13 -13     8999.53    10708.26   1500.75 o 
  -1  13 -13    10212.52    10379.41    847.46 o 
   1  13 -13    13509.52    15115.29    830.46 o 
   3  13 -13    11791.68    11466.34    806.37 o 
   5  13 -13     6860.11     6848.50    782.07 o 
  -2  14 -13     2385.48     3050.92    887.49 o 
   0  14 -13     2086.68     2822.96    507.44 o 
   2  14 -13      996.47     1127.44    270.36 o 
   4  14 -13     2216.50     2447.38    715.22 o 
  -3  15 -13     1317.76     2885.57    828.08 o 
  -1  15 -13      588.53     1349.66    637.23 o 
   1  15 -13     4003.28     4292.80    452.50 o 
   3  15 -13     2594.26     2330.97    433.25 o 
  -2  16 -13     4753.19     4698.84   1529.69 o 
   0  16 -13     9915.04    10884.33   1353.19 o 
   2  16 -13    10877.36    11962.29    976.20 o 
   1  17 -13     6350.03     7203.22    579.72 o 
  -6   0 -12     7240.50     8076.88    897.47 o 
  -4   0 -12    21406.56    21883.75   1194.36 o 
  -2   0 -12    20656.19    22141.06   1077.03 o 
   4   0 -12    28442.83    27101.38   1134.39 o 
   6   0 -12    11553.71    10531.67   1223.12 o 
  -7   1 -12     3028.66     3745.18    659.71 o 
  -5   1 -12     3846.08     3893.48    441.10 o 
  -3   1 -12    10358.88    10135.47    536.36 o 
  -1   1 -12     9493.18     9683.71    652.01 o 
   3   1 -12    17483.30    15647.59    366.45 o 
   5   1 -12     6570.91     6286.64    535.00 o 
   7   1 -12     3341.88     3017.92    591.94 o 
  -6   2 -12      789.19      668.01    683.61 o 
  -4   2 -12     2266.26     2550.44    394.50 o 
  -2   2 -12      472.10      343.09    397.48 o 
   4   2 -12      996.39      603.86    256.58 o 
   6   2 -12     1750.46     1759.03    399.16 o 
   8   2 -12      229.48      771.08   1208.48 o 
  -7   3 -12     3503.46     3724.11    997.54 o 
  -5   3 -12    12440.56    11227.56   1274.03 o 
  -3   3 -12    10069.14     9934.28    499.86 o 
  -1   3 -12    11501.01    10649.17    764.98 o 
   3   3 -12    19330.08    17740.69    355.16 o 
   5   3 -12    16308.38    15257.08    813.46 o 
   7   3 -12     7929.62     8367.01   1071.78 o 
  -6   4 -12     9826.86     9839.72    809.78 o 
  -4   4 -12    15656.89    15788.91    656.50 o 
  -2   4 -12     9870.92     9632.34    645.91 o 
   0   4 -12    22310.82    23015.87   1555.06 o 
   2   4 -12    23326.19    20834.74    988.45 o 
   4   4 -12    24268.08    23007.39    624.05 o 
   6   4 -12    11839.98    11533.09    769.21 o 
   8   4 -12     5633.05     5019.88    741.41 o 
  -5   5 -12     1003.24     1821.33    678.83 o 
  -3   5 -12     1764.74     1553.62    364.36 o 
  -1   5 -12     4233.93     3905.40    211.50 o 
   1   5 -12     5414.43     5501.47    206.69 o 
   3   5 -12     3256.66     2869.67    334.02 o 
   5   5 -12     1153.89     1332.23    416.37 o 
   7   5 -12     1442.82     1669.43    725.49 o 
  -6   6 -12     2073.42     2457.24    660.42 o 
  -4   6 -12     2839.80     3029.97    467.74 o 
  -2   6 -12     1009.79     1164.47    299.36 o 
   0   6 -12     7963.34     8475.09    393.00 o 
   2   6 -12     4433.54     4364.41    200.94 o 
   4   6 -12     6573.49     6268.67    330.88 o 
   6   6 -12     2972.44     3264.26    484.73 o 
  -5   7 -12    10264.67    10442.96    901.40 o 
  -3   7 -12    12020.72    11910.97    562.59 o 
  -1   7 -12    14219.71    14069.05    517.21 o 
   1   7 -12    22525.82    22800.39    432.07 o 
   3   7 -12    24212.68    22580.29    657.50 o 
   5   7 -12    12933.32    13366.77    740.85 o 
   7   7 -12     8323.21     6770.92   1401.73 o 
  -6   8 -12     6258.05     6736.73   1311.94 o 
  -4   8 -12     8631.23     9439.33    998.61 o 
  -2   8 -12     8160.34     8527.37    611.13 o 
   0   8 -12     6661.79     7570.58    436.98 o 
   2   8 -12    18444.94    18363.23    410.77 o 
   4   8 -12    11731.67    11050.49    477.72 o 
   6   8 -12     7031.10     6998.04    584.29 o 
  -5   9 -12      220.72      359.98    565.80 o 
  -3   9 -12      361.33      370.78    553.85 o 
  -1   9 -12      132.71      189.51    418.75 o 
   1   9 -12        9.82      195.97    207.80 o 
   3   9 -12       63.08     -211.51    233.91 o 
   5   9 -12      195.81      437.74    285.55 o 
   7   9 -12      166.79      577.53    470.83 o 
  -4  10 -12     3749.53     4511.62    617.26 o 
  -2  10 -12     9562.18    10549.64    984.78 o 
   0  10 -12    10567.98    11146.59    415.11 o 
   2  10 -12    14683.66    14775.26    487.58 o 
   4  10 -12    11848.96    11843.35    605.75 o 
   6  10 -12     2973.49     2714.62    652.88 o 
  -5  11 -12     6184.21     6469.38   1384.72 o 
  -3  11 -12    14341.16    14753.55    947.07 o 
  -1  11 -12    13985.78    15038.33    617.37 o 
   1  11 -12    11283.85    13144.85    590.17 o 
   3  11 -12    23875.48    23104.40   1007.48 o 
   5  11 -12    12003.19    11557.84    689.49 o 
  -4  12 -12     2910.13     4005.25    834.59 o 
  -2  12 -12     8222.84     8715.57   1020.46 o 
   0  12 -12     3034.66     3183.82    580.79 o 
   2  12 -12     6092.13     5784.38    685.49 o 
   4  12 -12     5002.08     4748.77    460.70 o 
   6  12 -12     1741.62     1966.89    537.56 o 
  -3  13 -12      414.84      573.02    569.33 o 
  -1  13 -12      814.97      834.14    600.30 o 
   1  13 -12     2337.17     2739.26    291.38 o 
   3  13 -12     1765.65     1508.30    285.94 o 
   5  13 -12     1317.71     1062.98    475.62 o 
  -4  14 -12     5412.32     6485.25   1098.99 o 
  -2  14 -12     6561.07     6662.99    677.22 o 
   0  14 -12    11950.32    13148.78    789.12 o 
   2  14 -12    12458.27    12957.31    760.87 o 
   4  14 -12     8793.60     8649.69    709.10 o 
  -3  15 -12     5563.15     5100.60   1317.59 o 
  -1  15 -12     9836.53    10122.19    774.44 o 
   1  15 -12    12779.98    13878.74    809.68 o 
   3  15 -12     6890.77     7058.08    589.59 o 
   5  15 -12     7544.71     6944.87    780.55 o 
  -2  16 -12      488.93     1257.40    882.21 o 
   0  16 -12     1547.60     1548.22    572.16 o 
   2  16 -12      798.78     1099.54    525.77 o 
   4  16 -12       72.92      396.99    497.58 o 
  -1  17 -12     1454.50     1910.86    729.79 o 
   1  17 -12     2111.57     2933.78    715.12 o 
   3  17 -12     4122.08     4152.29    544.04 o 
   0  18 -12     6083.34     6774.94    930.58 o 
   2  18 -12    10177.61    10133.68    744.13 o 
  -7   1 -11     4454.10     5181.90    535.65 o 
  -5   1 -11     7130.12     7432.79    490.38 o 
  -3   1 -11    16265.18    16763.64    603.80 o 
  -1   1 -11    11481.24    11267.70    976.97 o 
   3   1 -11    25419.47    22504.06    543.28 o 
   5   1 -11    14079.49    13698.34    761.09 o 
   7   1 -11     4143.18     3790.15    666.51 o 
  -6   2 -11     6881.83     6923.41    597.01 o 
  -4   2 -11    21129.60    21309.18    723.21 o 
  -2   2 -11    24392.88    23519.73    838.54 o 
   0   2 -11    18120.55    18507.25    812.22 o 
   2   2 -11    28318.39    25266.85   1104.65 o 
   4   2 -11    35572.43    33679.65   1017.93 o 
   6   2 -11    20601.59    20639.26    982.12 o 
   8   2 -11     5700.58     5469.62    936.19 o 
  -7   3 -11     2436.79     2357.16    733.25 o 
  -5   3 -11     2902.97     3221.37    661.75 o 
  -3   3 -11     7346.50     7424.40    448.28 o 
  -1   3 -11     5991.27     5008.78    755.39 o 
   3   3 -11    10620.99    10509.34    275.07 o 
   5   3 -11     6088.11     5654.43    545.48 o 
   7   3 -11     3314.56     3853.56    620.66 o 
  -6   4 -11     2713.26     2437.53    738.04 o 
  -4   4 -11     5932.40     5583.44    637.00 o 
  -2   4 -11      220.27      444.48    208.82 o 
   0   4 -11     3478.31     4066.33    413.69 o 
   2   4 -11     5798.64     5034.64    179.26 o 
   4   4 -11     1487.63     1446.10    210.18 o 
   6   4 -11     3124.81     3110.78    465.15 o 
   8   4 -11      271.96     -818.69    818.69 o 
  -7   5 -11     5535.37     6399.24    903.68 o 
  -5   5 -11    14205.47    14572.63    883.22 o 
  -3   5 -11    17144.56    16675.86    732.81 o 
  -1   5 -11    15918.07    15888.94    500.32 o 
   1   5 -11    24932.48    25452.72    377.11 o 
   3   5 -11    18165.59    17016.17    425.73 o 
   5   5 -11    21073.07    20076.13    833.51 o 
   7   5 -11    10696.54    10119.47   1183.78 o 
  -6   6 -11     8251.87     6677.40    890.00 o 
  -4   6 -11    15473.24    15332.12   1056.08 o 
  -2   6 -11    21520.98    22341.56    734.81 o 
   0   6 -11    20717.58    22354.81    796.97 o 
   2   6 -11    12740.10    11713.72    330.27 o 
   4   6 -11    14197.07    14186.06    551.14 o 
   6   6 -11    16400.61    16704.84   1432.50 o 
   8   6 -11     4576.22     4862.44   1221.10 o 
  -5   7 -11     1321.93     1174.36    521.94 o 
  -3   7 -11      370.07      555.60    567.63 o 
  -1   7 -11     3599.83     3686.57    371.13 o 
   1   7 -11     2089.33     2416.73    259.47 o 
   3   7 -11      165.82      220.27    202.07 o 
   5   7 -11     1547.81     1983.39    306.56 o 
   7   7 -11      397.86     1001.78    738.75 o 
  -6   8 -11     1582.16     1618.08    926.30 o 
  -4   8 -11     6911.91     6774.87    699.02 o 
  -2   8 -11     5416.39     6165.60    608.77 o 
   0   8 -11     6036.57     6405.42    375.76 o 
   2   8 -11    11877.41    11875.14    335.64 o 
   4   8 -11     9265.06     9158.03    395.52 o 
   6   8 -11     5214.18     5205.11    542.12 o 
  -5   9 -11    10532.98    11014.88    998.79 o 
  -3   9 -11    24464.05    25813.10   1397.58 o 
  -1   9 -11    16631.30    16658.03    700.74 o 
   1   9 -11    11265.15    12209.15    435.75 o 
   3   9 -11    26406.25    25702.90    827.71 o 
   5   9 -11    17760.12    17695.52    651.95 o 
   7   9 -11     7780.74     7310.03    761.55 o 
  -6  10 -11     3463.44     4489.12   1235.61 o 
  -4  10 -11     5485.48     5841.50   1024.14 o 
  -2  10 -11    13398.18    13927.76   1068.06 o 
   0  10 -11     4488.17     5280.54    566.67 o 
   2  10 -11     9100.81     8882.63    470.40 o 
   4  10 -11    10933.45    10557.55    643.32 o 
   6  10 -11     4275.49     4380.75    453.24 o 
  -5  11 -11      197.61      743.71    538.15 o 
  -3  11 -11      339.31      870.17    459.57 o 
  -1  11 -11      758.55      612.93    379.44 o 
   1  11 -11       74.61      -58.71    226.22 o 
   3  11 -11      908.83      982.43    252.05 o 
   5  11 -11     1108.94      622.98    409.97 o 
   7  11 -11      169.00      458.11    510.29 o 
  -4  12 -11     7662.45     8878.63   1411.67 o 
  -2  12 -11     8615.58     8953.11   1014.22 o 
   0  12 -11     9021.63     9751.19    749.17 o 
   2  12 -11    15603.51    15481.61    471.61 o 
   4  12 -11    12198.32    11863.99    869.49 o 
   6  12 -11     8134.48     8232.02    692.19 o 
  -5  13 -11     6187.89     8909.51   1589.21 o 
  -3  13 -11    11061.10    12289.40   1051.66 o 
  -1  13 -11    13558.80    12902.93    860.40 o 
   1  13 -11    13980.83    15214.18    746.26 o 
   3  13 -11    15655.64    14721.69    773.83 o 
   5  13 -11    11585.66    12279.46   1073.51 o 
  -4  14 -11      309.71     -491.66    917.34 o 
  -2  14 -11     3955.30     4529.79    687.54 o 
   0  14 -11     2601.63     3083.92    643.04 o 
   2  14 -11     2062.95     2099.13    470.59 o 
   4  14 -11     3880.73     3056.45    737.09 o 
   6  14 -11     1167.42     1411.22    541.00 o 
  -3  15 -11     1669.64     2340.61   1001.63 o 
  -1  15 -11     1285.60     1216.69    723.83 o 
   1  15 -11     2454.38     2932.91    521.51 o 
   3  15 -11     2340.75     1802.96    344.48 o 
   5  15 -11     2102.87     2928.07    889.38 o 
  -2  16 -11     8682.15     8424.39    853.18 o 
   0  16 -11    10613.76    11157.94    914.96 o 
   2  16 -11     9164.65     9433.56    574.39 o 
   4  16 -11    10466.76    10243.89    838.18 o 
  -3  17 -11     4653.26     4915.97   1455.38 o 
  -1  17 -11     6818.06     7259.11    915.39 o 
   1  17 -11     8890.82     9948.90    672.22 o 
   3  17 -11     5203.77     4723.78    517.20 o 
  -2  18 -11       53.95     -514.75    746.78 o 
   0  18 -11      711.97      784.46    602.19 o 
   2  18 -11      136.03      345.69    411.88 o 
   1  19 -11     2094.94     2831.90    540.24 o 
  -6   0 -10     7450.17     6961.14    805.79 o 
  -4   0 -10    27924.19    26463.18    880.24 o 
  -2   0 -10    33493.19    31949.60   1107.89 o 
   2   0 -10    38236.55    38032.79    885.44 o 
   4   0 -10    26116.58    25982.16   1102.14 o 
   6   0 -10    19861.67    18634.87   1112.60 o 
   8   0 -10    19992.51    19686.62   2540.91 o 
  -7   1 -10     2191.08     1750.82    481.47 o 
  -5   1 -10     5730.51     5738.31    367.34 o 
  -3   1 -10    17559.23    17847.88    507.24 o 
  -1   1 -10    10938.21    11759.32    784.33 o 
   3   1 -10    17701.11    16287.62    411.48 o 
   5   1 -10    10478.50    10405.61    434.14 o 
   7   1 -10     6852.20     6518.94    735.47 o 
  -6   2 -10      149.42      -44.38    353.52 o 
  -4   2 -10     1679.81     1393.59    345.30 o 
  -2   2 -10     1694.03     1659.05    217.42 o 
   0   2 -10     2561.71     2724.66    504.17 o 
   2   2 -10     1276.97     1251.79     79.49 o 
   4   2 -10      399.35      618.52    181.50 o 
   6   2 -10      280.64     1086.79    500.13 o 
   8   2 -10      551.45      803.64   1436.33 o 
  -7   3 -10     4857.26     5941.99    644.17 o 
  -5   3 -10    13712.04    14011.73    496.85 o 
  -3   3 -10    18892.67    19045.49    897.82 o 
  -1   3 -10    28997.60    28291.85    639.28 o 
   1   3 -10    17483.24    17462.61    929.07 o 
   3   3 -10    16101.03    14491.41    699.25 o 
   5   3 -10    22876.58    22621.77    809.80 o 
   7   3 -10    11071.75    10235.44   1209.30 o 
  -6   4 -10     9932.75     9898.25   1084.82 o 
  -4   4 -10    15821.39    14904.18    918.99 o 
  -2   4 -10    31396.44    29940.42    875.29 o 
   0   4 -10    34047.04    34905.73    701.42 o 
   2   4 -10    22940.30    22918.31    368.27 o 
   4   4 -10    18398.01    18008.11    687.35 o 
   6   4 -10    21501.60    21171.23   1076.19 o 
   8   4 -10     7564.48     7904.22    989.78 o 
  -7   5 -10      943.93      814.02    877.17 o 
  -5   5 -10     2897.15     2915.99    501.14 o 
  -3   5 -10     1091.41     1450.72    374.18 o 
  -1   5 -10     6013.66     5930.48    270.88 o 
   1   5 -10     5683.25     5830.23    143.40 o 
   3   5 -10     2293.75     2575.98    203.48 o 
   5   5 -10     3275.00     3668.55    370.96 o 
   7   5 -10     1735.25     1337.60    458.75 o 
  -6   6 -10     1353.71     1372.20    740.41 o 
  -4   6 -10     5209.20     5213.22    682.99 o 
  -2   6 -10    13119.62    13477.71    599.06 o 
   0   6 -10     2354.25     2552.97    199.12 o 
   2   6 -10     9221.28     9314.91    296.85 o 
   4   6 -10     5283.92     5146.21    274.15 o 
   6   6 -10     4519.56     4428.40    539.64 o 
   8   6 -10     1795.02     2365.82   1062.79 o 
  -7   7 -10     5154.92     6030.05   1229.86 o 
  -5   7 -10    13152.98    13100.89   1201.76 o 
  -3   7 -10    18600.34    19430.34    762.45 o 
  -1   7 -10    36289.75    39007.16   1481.84 o 
   1   7 -10    23875.77    25221.02    516.02 o 
   3   7 -10    18173.27    17628.71    457.41 o 
   5   7 -10    19425.12    19536.01    630.89 o 
   7   7 -10    10798.47    10681.28   1054.70 o 
  -6   8 -10     5878.63     6344.05    736.37 o 
  -4   8 -10    15679.43    15560.78    907.42 o 
  -2   8 -10    10887.97    11528.69    746.39 o 
   0   8 -10    32547.37    34606.43    953.66 o 
   2   8 -10    10294.36     9997.40    526.43 o 
   4   8 -10    15385.61    15211.67    549.60 o 
   6   8 -10     7184.19     7595.15    557.38 o 
   8   8 -10     4290.22     4182.13   1283.71 o 
  -7   9 -10       25.00      -64.00    645.17 o 
  -5   9 -10      430.81      504.12    697.98 o 
  -3   9 -10       63.36      138.30    370.20 o 
  -1   9 -10      118.54      282.05    256.50 o 
   1   9 -10     1773.37     1828.34    210.32 o 
   3   9 -10       95.05      183.46    204.80 o 
   5   9 -10      286.03      694.75    290.89 o 
   7   9 -10       99.53      220.71    402.34 o 
  -6  10 -10     3039.67     3053.16    852.52 o 
  -4  10 -10    11500.73    11495.86   1208.22 o 
  -2  10 -10     7954.63     8017.39    463.76 o 
   0  10 -10     3874.32     4118.83    222.65 o 
   2  10 -10    11133.87    10948.97    431.25 o 
   4  10 -10    16888.67    17474.14    646.48 o 
   6  10 -10     6069.17     6214.38    753.42 o 
  -5  11 -10     8306.26     9408.71   1398.83 o 
  -3  11 -10    21097.34    22662.82   1440.59 o 
  -1  11 -10    19793.51    20525.17   1019.00 o 
   1  11 -10    14311.74    15646.16    610.27 o 
   3  11 -10    20349.08    19763.99    645.22 o 
   5  11 -10    16571.12    17037.74   1119.18 o 
   7  11 -10     7614.28     7689.02    958.39 o 
  -6  12 -10     1653.67     2909.14   1275.44 o 
  -4  12 -10     3777.54     3716.81    759.93 o 
  -2  12 -10     7478.31     7537.96    590.67 o 
   0  12 -10     4878.80     4969.33    381.91 o 
   2  12 -10     4733.34     5006.69    463.47 o 
   4  12 -10     5380.01     5634.01    511.11 o 
   6  12 -10     2643.64     2356.80    538.20 o 
  -5  13 -10     1181.81     2029.20    754.44 o 
  -3  13 -10      427.73      167.39    702.83 o 
  -1  13 -10     2619.77     3491.19    648.96 o 
   1  13 -10      710.93      996.13    293.53 o 
   3  13 -10      442.57      474.38    234.98 o 
   5  13 -10     3861.02     3221.50    482.83 o 
  -4  14 -10     8239.64     9261.96    880.99 o 
  -2  14 -10    10771.63    11831.56   1242.54 o 
   0  14 -10    16055.85    17477.57    888.77 o 
   2  14 -10     9346.69     9402.19    521.60 o 
   4  14 -10    12195.43    11933.18    766.05 o 
   6  14 -10     9080.50     8441.61    813.21 o 
  -5  15 -10     5623.47     5917.22   1027.71 o 
  -3  15 -10     6402.51     7452.85   1053.24 o 
  -1  15 -10    13707.05    13898.36   1004.84 o 
   1  15 -10    11147.16    11735.13    635.35 o 
   3  15 -10     6959.91     6064.09   1111.83 o 
   5  15 -10     9704.98     9218.53    899.36 o 
  -4  16 -10      299.52     1480.52    802.23 o 
  -2  16 -10      420.11      129.60    773.49 o 
   0  16 -10     2681.65     3077.46    417.72 o 
   2  16 -10      693.08      313.92    445.31 o 
   4  16 -10      990.26     1128.99    570.59 o 
  -3  17 -10     4524.29     5496.51   1023.86 o 
  -1  17 -10     3523.86     4837.86   1040.49 o 
   1  17 -10     2172.35     2665.56    620.79 o 
   3  17 -10     3667.24     4027.05    532.82 o 
   5  17 -10     3433.96     3124.72    894.79 o 
  -2  18 -10     9037.18    10175.74   1030.50 o 
   0  18 -10    10818.42    11351.09    764.21 o 
   2  18 -10     9388.21     9713.63    671.30 o 
   4  18 -10     9076.75     9541.76   1339.79 o 
  -1  19 -10     5566.29     5527.04   1321.97 o 
   1  19 -10     5950.54     6104.52    638.90 o 
   3  19 -10     4252.36     4469.35    754.76 o 
   0  20 -10      125.24      -85.83    851.16 o 
  -7   1  -9     2802.06     2527.62    366.68 o 
  -5   1  -9     8880.54     8832.08    346.19 o 
  -3   1  -9    22159.87    22850.77    549.69 o 
  -1   1  -9    23338.71    25233.57    785.55 o 
   3   1  -9    19394.37    18119.41    380.81 o 
   5   1  -9    12079.39    12312.55    725.81 o 
   7   1  -9     7215.17     6972.07   1031.84 o 
   9   1  -9     5495.83     5198.98   1373.23 o 
  -8   2  -9     5809.51     5911.08    795.52 o 
  -6   2  -9     8240.17     8079.38    523.89 o 
  -4   2  -9    25026.74    24276.28    607.37 o 
  -2   2  -9    51288.00    49656.62   1049.00 o 
   0   2  -9    23886.50    22719.85    730.46 o 
   2   2  -9    31027.92    29735.01    469.02 o 
   4   2  -9    25391.72    25901.19    783.79 o 
   6   2  -9    18883.41    18438.03    966.03 o 
   8   2  -9    13470.41    12909.23   1338.64 o 
  -7   3  -9     1376.64     1518.04    516.22 o 
  -5   3  -9     3004.99     3457.96    440.97 o 
  -3   3  -9    12817.50    13013.00    488.07 o 
  -1   3  -9     8578.51     8848.93    285.00 o 
   1   3  -9     9196.51     9604.23    160.44 o 
   3   3  -9     8542.42     8460.25    243.26 o 
   5   3  -9     4111.18     3991.25    501.83 o 
   7   3  -9     7533.17     7179.88   1074.59 o 
   9   3  -9     1643.78     2706.70   1229.57 o 
  -8   4  -9      456.88     -187.90    906.80 o 
  -6   4  -9     1272.53     1309.46    388.12 o 
  -4   4  -9     1168.08     1090.04    407.77 o 
  -2   4  -9     5843.92     5846.66    308.17 o 
   0   4  -9     7306.72     7541.77    327.75 o 
   2   4  -9     2097.08     2039.93    114.63 o 
   4   4  -9     6183.86     5842.36    433.92 o 
   6   4  -9     3161.97     3268.83    453.00 o 
   8   4  -9      406.16      732.53    550.69 o 
  -7   5  -9     5755.44     5409.27   1095.58 o 
  -5   5  -9    16814.81    17951.80   1134.54 o 
  -3   5  -9    19301.42    20065.55    860.74 o 
  -1   5  -9    45905.54    46527.98    991.84 o 
   1   5  -9    29439.01    32525.53   1050.46 o 
   3   5  -9    16104.49    15940.95    400.47 o 
   5   5  -9    22035.79    21760.87    860.86 o 
   7   5  -9    15653.69    14973.72   1411.46 o 
  -6   6  -9     6843.61     6512.15    637.98 o 
  -4   6  -9     9589.73     9420.21    573.19 o 
  -2   6  -9    38098.45    36489.84    990.99 o 
   0   6  -9    41141.22    43393.32   1016.45 o 
   2   6  -9    19077.29    19336.47    338.50 o 
   4   6  -9    16113.03    15292.95    410.29 o 
   6   6  -9    19542.46    19151.82   1034.77 o 
   8   6  -9     5579.98     5802.65    799.05 o 
  -7   7  -9      560.85      764.11    605.29 o 
  -5   7  -9      883.72     1068.48    443.44 o 
  -3   7  -9      853.03     1298.04    324.73 o 
  -1   7  -9     1739.82     1660.86    232.50 o 
   1   7  -9     3403.50     3352.56    155.73 o 
   3   7  -9      379.84      620.77    155.85 o 
   5   7  -9     2496.71     2502.00    352.53 o 
   7   7  -9      270.72      947.54    684.96 o 
  -6   8  -9     1983.10     2536.35    870.33 o 
  -4   8  -9     6142.61     6465.11    581.98 o 
  -2   8  -9    26032.65    25943.80    894.42 o 
   0   8  -9     5348.58     5177.66    272.45 o 
   2   8  -9     7027.34     6257.48    266.03 o 
   4   8  -9     8865.97     8991.11    380.73 o 
   6   8  -9     5315.73     5135.25    502.43 o 
   8   8  -9     4626.50     2901.50   1206.65 o 
  -7   9  -9     4720.51     5906.18   1322.28 o 
  -5   9  -9    10295.08    10939.41    743.00 o 
  -3   9  -9    30538.09    31635.04   1246.05 o 
  -1   9  -9    24805.80    24963.47    926.70 o 
   1   9  -9    28185.60    30664.86    932.94 o 
   3   9  -9    24526.57    24593.20    481.44 o 
   5   9  -9    17241.10    17857.52    778.59 o 
   7   9  -9    12149.66    11301.87    731.69 o 
  -6  10  -9     2488.32     3101.07    768.38 o 
  -4  10  -9    10612.88    10901.34    889.45 o 
  -2  10  -9    11194.82    10733.48    753.81 o 
   0  10  -9    13023.95    13772.16    554.65 o 
   2  10  -9    15136.33    14621.90    475.86 o 
   4  10  -9     7008.56     7201.28    384.61 o 
   6  10  -9     6498.87     6582.61    567.23 o 
   8  10  -9     3220.45     2624.27    673.00 o 
  -5  11  -9      421.17      879.26    616.97 o 
  -3  11  -9      105.56      324.94    549.06 o 
  -1  11  -9     1662.92     1994.67    441.89 o 
   1  11  -9      189.86      259.21    243.24 o 
   3  11  -9      249.34      365.60    196.97 o 
   5  11  -9      895.78      866.48    392.95 o 
   7  11  -9      386.41     -376.97    474.19 o 
  -6  12  -9     5606.31     5890.69   1081.96 o 
  -4  12  -9     8627.74     8658.42    844.44 o 
  -2  12  -9    16326.34    16987.19    873.45 o 
   0  12  -9    13730.38    14819.08    597.41 o 
   2  12  -9     6740.19     6449.19    375.64 o 
   4  12  -9    11453.23    12648.16    778.16 o 
   6  12  -9     9421.69     9259.77    850.72 o 
  -5  13  -9     7344.35     8140.33   1397.51 o 
  -3  13  -9    15117.93    16164.68   1000.27 o 
  -1  13  -9    18456.33    20081.55   1160.97 o 
   1  13  -9    20020.52    20084.26    603.75 o 
   3  13  -9    11569.44    11101.59    671.99 o 
   5  13  -9     9313.69     9418.08    721.03 o 
   7  13  -9     8692.71     8590.31    889.91 o 
  -4  14  -9     1614.10     1738.13    678.58 o 
  -2  14  -9     4337.28     5375.81    606.08 o 
   0  14  -9     2331.17     2433.23    330.71 o 
   2  14  -9     3354.02     3818.67    469.46 o 
   4  14  -9     1233.71     1089.85    570.55 o 
   6  14  -9     3363.31     4172.17    938.23 o 
  -5  15  -9     1842.23     2155.41    889.42 o 
  -3  15  -9     1472.00     2502.73    883.09 o 
  -1  15  -9     3838.73     4088.34    555.60 o 
   1  15  -9     3443.70     3356.55    506.43 o 
   3  15  -9      545.47      914.34    373.65 o 
   5  15  -9     2867.83     3442.30    608.35 o 
  -4  16  -9     6740.76     7087.82    885.89 o 
  -2  16  -9    11905.88    12201.16   1070.48 o 
   0  16  -9    15801.27    17885.51   1096.87 o 
   2  16  -9     9961.79     9287.43    464.06 o 
   4  16  -9    11224.62     9987.04    626.02 o 
   6  16  -9    12494.33    12772.38   1381.05 o 
  -3  17  -9     4718.56     5011.70    955.52 o 
  -1  17  -9     9844.01     9993.47    814.11 o 
   1  17  -9     9349.07     9113.56    574.57 o 
   3  17  -9     6072.52     5925.74    685.63 o 
   5  17  -9     6379.76     6067.16    988.20 o 
  -2  18  -9      128.63     -111.43    920.24 o 
   0  18  -9     1137.97      331.05    611.07 o 
   2  18  -9      154.40      506.90    495.27 o 
   4  18  -9      395.65      976.50    609.22 o 
  -3  19  -9     5354.58     5391.96   1179.11 o 
  -1  19  -9     4353.09     4186.78   1253.81 o 
   1  19  -9     5238.68     5900.71    884.01 o 
   3  19  -9     4524.61     4784.11    685.81 o 
   0  20  -9     8364.50     7917.39    796.41 o 
   2  20  -9     9883.27     8739.90   1027.38 o 
  -8   0  -8     6570.73     6496.02    692.63 o 
  -6   0  -8     8049.30     8361.22    744.33 o 
  -4   0  -8    27253.98    27701.51    963.19 o 
  -2   0  -8    49348.87    47317.18    911.13 o 
   2   0  -8    34953.90    32392.75    773.52 o 
   4   0  -8    25478.89    25237.40    831.05 o 
   6   0  -8     7675.58     6608.99   1068.84 o 
   8   0  -8    20687.38    20575.37   1795.46 o 
  -7   1  -8     3663.47     3159.78    518.56 o 
  -5   1  -8     4541.05     4431.44    375.43 o 
  -3   1  -8    19860.09    20497.49    340.19 o 
  -1   1  -8    18031.06    18277.63    273.23 o 
   3   1  -8    16294.32    15970.14    348.40 o 
   5   1  -8     6487.46     6722.23    370.37 o 
   7   1  -8     6167.75     6493.05    748.09 o 
   9   1  -8     4441.40     4488.13    884.54 o 
  -8   2  -8      239.17      170.97    449.40 o 
  -6   2  -8     1037.08     1231.86    210.85 o 
  -4   2  -8      437.18      623.09    171.12 o 
  -2   2  -8     1222.44     1237.53    147.16 o 
   0   2  -8     7767.17     8358.60    335.24 o 
   2   2  -8     1646.03     1686.51    119.28 o 
   4   2  -8     4339.40     3691.61    362.70 o 
   6   2  -8     2247.86     2154.41    589.42 o 
   8   2  -8      962.75     3308.62   3037.59 o 
  -7   3  -8     7523.29     7049.21    585.39 o 
  -5   3  -8     9399.42     9231.87    520.71 o 
  -3   3  -8    20963.44    21049.17    406.39 o 
  -1   3  -8    55009.69    54494.35   1135.18 o 
   1   3  -8    32074.11    33877.31   1275.96 o 
   3   3  -8    15466.21    14969.38    357.44 o 
   5   3  -8    22874.77    23635.48    718.41 o 
   7   3  -8    10067.64    10566.28   1135.32 o 
   9   3  -8     7060.05     6551.38   1007.82 o 
  -8   4  -8     6424.93     7203.43   1038.95 o 
  -6   4  -8    11404.24    12163.08    761.66 o 
  -4   4  -8    10044.48     9815.88    433.39 o 
  -2   4  -8    43600.38    43255.77    966.88 o 
   0   4  -8    57707.96    60035.52   1213.97 o 
   2   4  -8    24658.18    23793.22    380.62 o 
   4   4  -8    24406.19    22975.04    792.16 o 
   6   4  -8    17943.14    17785.65    936.82 o 
   8   4  -8     9350.17     9326.49   1535.68 o 
  -7   5  -8     1473.11     2181.84    519.34 o 
  -5   5  -8     1531.68     1611.89    421.68 o 
  -3   5  -8     2792.26     2719.10    293.85 o 
  -1   5  -8     9465.90    10052.54    414.83 o 
   1   5  -8     7004.78     6995.14    170.20 o 
   3   5  -8     3674.54     3799.98    169.91 o 
   5   5  -8     2606.27     2484.63    335.75 o 
   7   5  -8     1418.16     1745.87    560.97 o 
   9   5  -8      619.63     -770.76    850.35 o 
  -8   6  -8      890.39      837.82    545.36 o 
  -6   6  -8     2970.30     2781.80    535.73 o 
  -4   6  -8     3301.72     3393.16    313.12 o 
  -2   6  -8    11669.81    11596.30    428.98 o 
   0   6  -8    14273.98    15353.94    285.62 o 
   2   6  -8     6123.80     6096.46    195.47 o 
   4   6  -8     6358.17     6026.45    447.68 o 
   6   6  -8     4649.26     4532.54    509.09 o 
   8   6  -8     2590.60     2327.81   1404.17 o 
  -7   7  -8     6322.90     5321.91    951.25 o 
  -5   7  -8     9904.43     9205.70    949.84 o 
  -3   7  -8    24841.45    24760.33    955.87 o 
  -1   7  -8    45938.76    47456.25   1061.90 o 
   1   7  -8    46584.15    48990.09    867.35 o 
   3   7  -8    19166.38    19368.55    444.88 o 
   5   7  -8    19290.49    18290.13    820.30 o 
   7   7  -8    13883.57    13607.73   1148.77 o 
  -6   8  -8     6502.05     5877.31    985.92 o 
  -4   8  -8    11589.12    11726.56    951.68 o 
  -2   8  -8    10880.91    11017.65    482.07 o 
   0   8  -8    32664.02    34770.59   1177.93 o 
   2   8  -8    26243.81    26006.18    522.62 o 
   4   8  -8    14246.00    14792.24    466.96 o 
   6   8  -8    10760.69     9701.35    972.69 o 
   8   8  -8     7197.07     6532.26   1032.06 o 
  -7   9  -8       73.43      -84.68    709.48 o 
  -5   9  -8      448.89      191.71    437.20 o 
  -3   9  -8      604.23     1194.15    451.84 o 
  -1   9  -8      115.51      264.80    273.70 o 
   1   9  -8      952.30      974.12    199.10 o 
   3   9  -8     1054.26     1170.12    223.24 o 
   5   9  -8      730.91      228.66    288.82 o 
   7   9  -8       57.26      164.61    419.31 o 
  -6  10  -8     3320.64     3637.71   1339.14 o 
  -4  10  -8    12862.64    12439.89    823.70 o 
  -2  10  -8    12499.82    12403.49    700.54 o 
   0  10  -8    20320.20    21058.50    725.58 o 
   2  10  -8    16326.89    15205.03    697.64 o 
   4  10  -8     5432.49     5649.77    383.34 o 
   6  10  -8     5734.09     6005.64    575.70 o 
   8  10  -8     5364.23     5911.37    707.02 o 
  -7  11  -8     5035.22     5018.97   1130.14 o 
  -5  11  -8     8731.15     8978.18   1009.91 o 
  -3  11  -8    23077.98    22292.29    985.17 o 
  -1  11  -8    23623.45    24635.63    836.54 o 
   1  11  -8    31278.80    33113.45    844.09 o 
   3  11  -8    26854.08    25665.52   1824.71 o 
   5  11  -8     9949.35    10611.54    569.97 o 
   7  11  -8    10119.84    10916.27    946.02 o 
  -6  12  -8     1522.76      787.73    888.58 o 
  -4  12  -8     4297.43     4053.92    912.22 o 
  -2  12  -8     9478.50    10222.48    518.18 o 
   0  12  -8     7089.68     7545.67   1002.16 o 
   2  12  -8    15256.43    14610.64    455.33 o 
   4  12  -8     3476.57     3673.48    329.37 o 
   6  12  -8     1917.18     1976.95    399.77 o 
  -5  13  -8     1253.06     1948.53    681.83 o 
  -3  13  -8      588.89     -106.90    898.08 o 
  -1  13  -8     3617.20     4026.68    770.55 o 
   1  13  -8     1990.62     1931.75    372.02 o 
   3  13  -8       55.38      -19.92    262.87 o 
   5  13  -8      940.01     1312.88    501.46 o 
   7  13  -8      800.48      806.06    482.46 o 
  -6  14  -8     6674.61     7777.13   1315.62 o 
  -4  14  -8     7842.11     8037.65    907.77 o 
  -2  14  -8    15363.88    16077.34   1025.87 o 
   0  14  -8    21437.45    23045.98    932.28 o 
   2  14  -8    11632.77    11479.00    482.72 o 
   4  14  -8     6443.05     6799.19    531.66 o 
   6  14  -8    11232.52    12275.06    922.26 o 
  -5  15  -8     5946.94     6421.70   1564.95 o 
  -3  15  -8     8449.70     9816.13    916.28 o 
  -1  15  -8    21596.33    23021.54   1463.08 o 
   1  15  -8    14674.16    14367.19    601.90 o 
   3  15  -8     7983.71     7482.94    543.05 o 
   5  15  -8     9519.27    10808.08   1109.79 o 
  -4  16  -8      220.64      192.17    880.29 o 
  -2  16  -8      676.87      110.19    528.39 o 
   0  16  -8     2912.78     3172.60    357.42 o 
   2  16  -8      909.41      847.16    409.68 o 
   4  16  -8     1543.95     1304.19    362.82 o 
   6  16  -8      111.90     -163.83    601.27 o 
  -3  17  -8     3803.49     4606.85    897.98 o 
  -1  17  -8     3974.80     4462.65    969.82 o 
   1  17  -8     5514.54     5429.68    571.39 o 
   3  17  -8     2698.32     2763.00    416.82 o 
   5  17  -8     2766.67     2323.39    974.32 o 
  -4  18  -8     8228.70     9559.96   1858.08 o 
  -2  18  -8     9344.39    10738.79   1108.15 o 
   0  18  -8    13941.41    15196.31    827.82 o 
   2  18  -8    12362.71    11697.96   1209.06 o 
   4  18  -8     8543.15     7503.16    787.22 o 
  -3  19  -8     3663.28     4977.90   1117.83 o 
  -1  19  -8     5333.15     6644.30    956.77 o 
   1  19  -8     7042.31     7055.87    630.18 o 
   3  19  -8     5537.99     5014.72    785.19 o 
  -2  20  -8      470.11      469.45    833.14 o 
   0  20  -8      100.93      952.21    527.61 o 
   2  20  -8      118.77      641.03    350.73 o 
  -1  21  -8     6293.25     6181.38   1145.26 o 
   1  21  -8     5158.59     5002.85    753.80 o 
  -7   1  -7     6652.37     6053.65    499.00 o 
  -5   1  -7     9771.07     8823.19    312.52 o 
  -3   1  -7    17448.53    16720.14    362.35 o 
  -1   1  -7    27660.90    25907.92    366.47 o 
   1   1  -7    52067.66    54484.12    615.85 o 
   3   1  -7    30261.91    30695.06    628.56 o 
   5   1  -7     9529.30    10795.99    696.40 o 
   7   1  -7     7215.41     7476.99    750.82 o 
  -8   2  -7     9938.39     9714.42    683.65 o 
  -6   2  -7    13302.71    14213.73    613.53 o 
  -4   2  -7    20073.48    21389.06    432.42 o 
  -2   2  -7    35379.82    35283.48    642.58 o 
   0   2  -7    75853.14    88079.95   5596.46 o 
   2   2  -7    70265.99    69980.27   1327.24 o 
   4   2  -7    24622.72    24266.32    574.01 o 
   6   2  -7    19732.30    18677.68   1185.72 o 
   8   2  -7     7270.26     7105.14   1119.92 o 
  -7   3  -7     2170.47     1512.67    323.69 o 
  -5   3  -7     6088.47     5913.39    368.76 o 
  -3   3  -7     9848.44    10038.46    292.94 o 
  -1   3  -7    11610.25    11235.21    243.07 o 
   1   3  -7    19709.77    19786.87    384.16 o 
   3   3  -7    11136.96    11283.84    373.38 o 
   5   3  -7     6263.29     6507.18    568.47 o 
   7   3  -7     5479.37     5545.15    992.97 o 
   9   3  -7      989.99      939.83    949.07 o 
  -8   4  -7      692.08      528.38    475.67 o 
  -6   4  -7     2763.95     2794.32    399.02 o 
  -4   4  -7     1052.44     1557.97    276.36 o 
  -2   4  -7     2743.74     3063.55    197.78 o 
   0   4  -7     7387.91     7784.16    137.82 o 
   2   4  -7     2153.16     2218.34    159.54 o 
   4   4  -7     5452.99     5366.54    424.77 o 
   6   4  -7     3468.43     3075.00    396.72 o 
   8   4  -7      704.77      615.33   1478.44 o 
  -7   5  -7     9229.06     9391.67    783.83 o 
  -5   5  -7    12962.25    12119.01    846.04 o 
  -3   5  -7    14855.76    14231.86    421.46 o 
  -1   5  -7    61845.71    62881.18   1301.06 o 
   1   5  -7    48687.52    46973.68   1349.43 o 
   3   5  -7    26268.37    25381.91    688.98 o 
   5   5  -7    21891.25    22245.96    878.31 o 
   7   5  -7    12264.78    12750.33    839.53 o 
   9   5  -7     6141.65     5826.33   1210.00 o 
  -8   6  -7     5687.30     5825.08    746.60 o 
  -6   6  -7     9719.52     9484.30    815.63 o 
  -4   6  -7    12275.21    12391.34    698.53 o 
  -2   6  -7    34092.43    34882.16    846.77 o 
   0   6  -7    56001.59    59955.45   1169.04 o 
   2   6  -7    17295.02    17599.27    254.85 o 
   4   6  -7    21966.77    21626.77    708.77 o 
   6   6  -7    15502.39    15312.62    831.25 o 
   8   6  -7     6109.57     6677.43   1424.72 o 
  -7   7  -7      636.14      378.27    711.42 o 
  -5   7  -7     1446.48     1778.18    441.06 o 
  -3   7  -7     1105.44     1197.28    225.77 o 
  -1   7  -7     5578.96     5902.84    298.90 o 
   1   7  -7     1399.88     1217.19    129.09 o 
   3   7  -7     1289.28     1224.49    215.12 o 
   5   7  -7     3207.01     2968.34    385.60 o 
   7   7  -7      346.56      512.26    417.48 o 
   9   7  -7      256.06      377.56    653.04 o 
  -8   8  -7     2310.12     1857.00    846.36 o 
  -6   8  -7     2308.27     2178.93    478.44 o 
  -4   8  -7     8407.17     9082.82    583.05 o 
  -2   8  -7    15253.10    14374.17    397.48 o 
   0   8  -7    18115.15    19892.59    468.70 o 
   2   8  -7    20753.02    21096.74    482.71 o 
   4   8  -7     5849.45     5920.30    322.41 o 
   6   8  -7     5098.44     5347.37    815.97 o 
   8   8  -7     3487.71     3748.90   1244.56 o 
  -7   9  -7     6943.48     6777.41    865.40 o 
  -5   9  -7    13571.17    14119.67   1161.50 o 
  -3   9  -7    22963.55    21574.67   1000.74 o 
  -1   9  -7    29250.21    29104.51    734.78 o 
   1   9  -7    46947.51    46585.00    792.79 o 
   3   9  -7    33227.57    33740.61    608.67 o 
   5   9  -7    12144.47    12669.95    725.35 o 
   7   9  -7    13345.66    13900.71   1213.47 o 
  -6  10  -7     3773.37     4438.92    829.31 o 
  -4  10  -7    11374.21    11615.00    630.02 o 
  -2  10  -7     6436.46     6304.05    405.13 o 
   0  10  -7    15517.14    15934.53    362.93 o 
   2  10  -7    22525.44    21716.66    708.92 o 
   4  10  -7    12200.13    12861.54    509.59 o 
   6  10  -7     5470.60     5898.86    856.03 o 
   8  10  -7     4894.75     4926.79   1003.55 o 
  -7  11  -7      481.80     1326.71   1232.02 o 
  -5  11  -7       43.79      489.34    432.09 o 
  -3  11  -7      218.54      212.10    274.49 o 
  -1  11  -7      949.11      946.55    259.22 o 
   1  11  -7      496.86      304.96    187.44 o 
   3  11  -7      168.70      -64.62    224.82 o 
   5  11  -7      155.57      142.18    298.92 o 
   7  11  -7      155.14      606.79    450.60 o 
  -6  12  -7     5222.20     5942.14    835.20 o 
  -4  12  -7    11155.09    12132.43    726.31 o 
  -2  12  -7    15581.36    16079.15    911.28 o 
   0  12  -7    25451.87    26667.92    652.35 o 
   2  12  -7    18729.86    16546.64    542.22 o 
   4  12  -7    11136.91    11753.71    743.47 o 
   6  12  -7     5617.08     5917.44    843.48 o 
   8  12  -7     5123.27     5878.06    913.82 o 
  -7  13  -7     5857.12     5664.83   1598.20 o 
  -5  13  -7     9672.74    10173.36   1162.02 o 
  -3  13  -7    12243.06    12434.72    710.89 o 
  -1  13  -7    23842.46    23434.20   1359.54 o 
   1  13  -7    27475.52    27850.53    709.15 o 
   3  13  -7    23983.02    23360.57    831.94 o 
   5  13  -7     8137.17     8894.49    534.01 o 
   7  13  -7     8283.39     8833.79    967.66 o 
  -6  14  -7      989.67     1152.31    818.94 o 
  -4  14  -7     2569.78     1762.05    912.74 o 
  -2  14  -7     4790.27     4610.88    483.60 o 
   0  14  -7     1771.20     2667.93    505.23 o 
   2  14  -7     6059.72     6212.85    486.57 o 
   4  14  -7     6209.65     6799.66    424.88 o 
   6  14  -7     2258.32     2221.16    486.46 o 
  -5  15  -7     1901.95     2203.67    700.08 o 
  -3  15  -7     1346.52     1040.57    481.24 o 
  -1  15  -7     5867.18     5712.38    568.95 o 
   1  15  -7     4456.98     4945.72    516.91 o 
   3  15  -7     3158.78     3145.51    465.19 o 
   5  15  -7      305.92      709.53    490.52 o 
   7  15  -7     1844.12     1301.22    636.25 o 
  -4  16  -7     8471.94     7685.59   1421.12 o 
  -2  16  -7    16674.18    17444.00    950.13 o 
   0  16  -7    15200.62    15544.83    910.28 o 
   2  16  -7    12461.00    12061.71    650.65 o 
   4  16  -7    12490.27    12244.06    648.15 o 
   6  16  -7     7755.78     8846.98   1047.68 o 
  -5  17  -7     5887.97     6638.88   1704.81 o 
  -3  17  -7     5866.54     6672.09   1020.70 o 
  -1  17  -7    13105.26    14605.35   1315.83 o 
   1  17  -7    11026.27    11422.64    526.22 o 
   3  17  -7     8873.47     8661.00    755.32 o 
   5  17  -7     8177.05     8928.26    928.80 o 
  -4  18  -7      109.69       54.20    655.25 o 
  -2  18  -7      469.90      851.55    534.60 o 
   0  18  -7      669.47      362.88    321.73 o 
   2  18  -7       58.62       34.04    317.27 o 
   4  18  -7      290.34      638.26    679.50 o 
  -3  19  -7     4604.97     4983.16   1337.84 o 
  -1  19  -7     3623.83     3273.23   1013.94 o 
   1  19  -7     6986.67     7687.21    676.10 o 
   3  19  -7     5310.71     5470.41    473.77 o 
  -2  20  -7     8676.17     9729.35   1051.93 o 
   0  20  -7     8203.67     8699.31    914.98 o 
   2  20  -7    12930.14    12831.68   1092.92 o 
   4  20  -7     6782.81     6326.66   1673.85 o 
  -1  21  -7     1670.05      214.41   1178.58 o 
   1  21  -7     3174.99     4017.75    652.02 o 
  -8   0  -6     6376.55     5963.88    745.72 o 
  -6   0  -6    23757.97    23174.78   1052.28 o 
  -4   0  -6    30678.80    31699.81    701.07 o 
   0   0  -6    96139.77   110966.48   3321.58 o 
   2   0  -6   155201.14   173188.05   6014.86 o 
   4   0  -6    16429.88    17428.13    651.14 o 
   6   0  -6    22639.62    22141.76   1727.30 o 
  -9   1  -6     2864.89     3045.21    817.49 o 
  -7   1  -6     4026.84     4308.44    334.16 o 
  -5   1  -6    11514.44    10697.03    361.70 o 
  -3   1  -6    18645.53    17455.53    340.00 o 
  -1   1  -6    12704.95    12017.45    192.66 o 
   1   1  -6    45412.32    44735.94   2067.16 o 
   3   1  -6    25693.70    25563.66    708.49 o 
   5   1  -6     7939.17     7931.07    586.81 o 
   7   1  -6     9360.68    10126.87   1364.51 o 
  -8   2  -6      104.61     1452.33   1028.12 o 
  -6   2  -6     1425.64     1293.28    296.23 o 
  -4   2  -6      519.33      450.05    157.39 o 
  -2   2  -6     1576.59     1668.91    115.75 o 
   0   2  -6     9633.90    11294.28    418.23 o 
   2   2  -6      466.56      604.68    112.23 o 
   4   2  -6     3518.28     3751.28    367.62 o 
   6   2  -6     2430.00     2162.57    463.43 o 
   8   2  -6       83.40     6090.52   1378.80 o 
  -7   3  -6    11928.48    11758.53    673.51 o 
  -5   3  -6    13550.04    13322.40    478.80 o 
  -3   3  -6    15618.88    14561.34    332.13 o 
  -1   3  -6    48561.24    44950.34    768.79 o 
   1   3  -6    47883.61    48218.98    536.79 o 
   3   3  -6    39588.83    38335.63    901.52 o 
   5   3  -6    19565.90    18951.52    732.18 o 
   7   3  -6     9903.17     9198.34    720.67 o 
  -8   4  -6     9058.41     8937.90    820.86 o 
  -6   4  -6    18208.83    17421.08    627.54 o 
  -4   4  -6    15947.55    16938.14    360.68 o 
  -2   4  -6    30191.19    31070.64    694.72 o 
   0   4  -6    59297.40    66235.26   1650.12 o 
   2   4  -6    66104.09    70301.60   1106.48 o 
   4   4  -6    34716.34    34337.98   1056.05 o 
   6   4  -6    12840.94    12955.60    739.74 o 
   8   4  -6     9145.90     8911.84    899.86 o 
  -7   5  -6     2096.42     2088.71    603.89 o 
  -5   5  -6     1232.37      799.84    362.70 o 
  -3   5  -6     5494.92     5546.94    283.50 o 
  -1   5  -6     8637.48     9060.67    277.04 o 
   1   5  -6     8197.00     8152.72    264.05 o 
   3   5  -6     6024.79     6713.76    388.33 o 
   5   5  -6     5008.19     5223.40    416.05 o 
   7   5  -6     1366.74     2095.28    606.33 o 
   9   5  -6     1044.85      810.46    902.16 o 
  -8   6  -6     2626.91     1764.53    913.68 o 
  -6   6  -6     2244.12     1940.60    614.23 o 
  -4   6  -6     4112.22     4551.92    390.22 o 
  -2   6  -6     6641.80     6893.24    226.70 o 
   0   6  -6    16382.93    19351.40    309.52 o 
   2   6  -6     8155.48     8037.11    206.22 o 
   4   6  -6     6359.95     6481.28    401.23 o 
   6   6  -6     3963.04     4059.97    604.78 o 
   8   6  -6     2209.55     2240.73    849.09 o 
  -7   7  -6    12943.19    12706.26   1235.94 o 
  -5   7  -6    12545.07    11721.30    833.58 o 
  -3   7  -6    20129.11    19448.61    658.28 o 
  -1   7  -6    39358.20    37484.71    845.43 o 
   1   7  -6    60913.68    55124.59   2180.72 o 
   3   7  -6    40366.91    40928.51    745.79 o 
   5   7  -6    18678.59    18543.01    769.24 o 
   7   7  -6     8419.31     8423.28    815.68 o 
   9   7  -6     7108.99     7160.14   1237.05 o 
  -8   8  -6     4388.73     3395.30    771.16 o 
  -6   8  -6    14979.24    14373.35    895.78 o 
  -4   8  -6     8102.59     7828.74    884.74 o 
  -2   8  -6    16573.49    16259.36    492.59 o 
   0   8  -6    20711.04    20860.67    487.19 o 
   2   8  -6    42801.07    43640.49    740.83 o 
   4   8  -6    15567.89    15913.46    546.86 o 
   6   8  -6     7478.91     8099.51    592.33 o 
   8   8  -6     7163.29     6875.27   1474.51 o 
  -7   9  -6      270.33      386.95    489.50 o 
  -5   9  -6      249.85      443.08    612.35 o 
  -3   9  -6       65.38      -97.69    350.58 o 
  -1   9  -6     1059.24      876.26    255.31 o 
   1   9  -6      897.66     1083.43    147.69 o 
   3   9  -6       69.37      153.97    124.63 o 
   5   9  -6      424.63      514.97    261.54 o 
   7   9  -6       24.55      907.59    810.28 o 
  -8  10  -6     3780.55     3217.85   1198.52 o 
  -6  10  -6     7128.50     7542.50   1174.84 o 
  -4  10  -6    11412.77    11510.10   1016.89 o 
  -2  10  -6    14246.20    14932.07    671.87 o 
   0  10  -6    15035.51    16016.42    673.88 o 
   2  10  -6    36648.55    35142.52    774.67 o 
   4  10  -6    10011.17    10159.68    377.44 o 
   6  10  -6     7676.75     7329.28    579.86 o 
   8  10  -6     4899.52     5761.57   1448.53 o 
  -7  11  -6     8757.05     9054.20   1180.84 o 
  -5  11  -6    15402.63    16098.71   1408.68 o 
  -3  11  -6    21951.64    21198.66    858.35 o 
  -1  11  -6    17441.32    16717.29    408.86 o 
   1  11  -6    43318.48    44176.61    809.73 o 
   3  11  -6    35273.13    34658.85    718.18 o 
   5  11  -6    13400.28    13518.28    878.56 o 
   7  11  -6     8806.28     9338.15    977.78 o 
  -6  12  -6     2233.23     3589.88   1273.68 o 
  -4  12  -6     8062.91     8147.63    603.24 o 
  -2  12  -6     6248.96     6415.54    564.32 o 
   0  12  -6     8608.45     8699.24    465.96 o 
   2  12  -6    13062.63    12571.45    509.12 o 
   4  12  -6     5415.52     5601.80    445.75 o 
   6  12  -6     3260.48     3939.52    773.58 o 
   8  12  -6     3860.31     4075.52    837.60 o 
  -7  13  -6     1113.81     1077.63   2155.55 o 
  -5  13  -6      363.38      826.51    477.58 o 
  -3  13  -6     1172.03      849.00    389.62 o 
  -1  13  -6     4782.97     4696.99    324.39 o 
   1  13  -6     2191.34     2388.00    326.30 o 
   3  13  -6     4402.81     3740.73    322.09 o 
   5  13  -6     1011.37     1697.82    432.21 o 
   7  13  -6      153.02       15.06    697.36 o 
  -6  14  -6     6577.06     6957.27   1229.56 o 
  -4  14  -6     6203.23     7048.45    845.55 o 
  -2  14  -6    20811.96    21063.02    994.33 o 
   0  14  -6    28141.31    29722.72    800.40 o 
   2  14  -6    17369.17    16321.43    517.59 o 
   4  14  -6    16856.54    16250.33    759.74 o 
   6  14  -6     5524.81     5711.15    690.14 o 
  -5  15  -6     7678.91     8168.30   1101.54 o 
  -3  15  -6    10508.05    11919.72    935.80 o 
  -1  15  -6    19562.65    20322.03    760.67 o 
   1  15  -6    17945.42    18289.58    682.43 o 
   3  15  -6    12871.96    11731.39    461.63 o 
   5  15  -6    16989.24    17132.68    851.24 o 
   7  15  -6     4560.21     4947.74    837.60 o 
  -6  16  -6      835.10     3867.69   1859.70 o 
  -4  16  -6      368.35      850.64    554.96 o 
  -2  16  -6     2034.52     1791.71    586.36 o 
   0  16  -6     1680.91     1394.14    391.41 o 
   2  16  -6      951.62      804.18    288.16 o 
   4  16  -6     1918.02     1788.92    600.61 o 
   6  16  -6     2769.03     2956.40    749.90 o 
  -5  17  -6     2604.12     2933.66    909.64 o 
  -3  17  -6     3431.57     4169.24    901.91 o 
  -1  17  -6     3545.83     2950.74    461.03 o 
   1  17  -6     7826.31     7828.81    572.81 o 
   3  17  -6     2796.09     2510.49    411.43 o 
   5  17  -6     2876.95     3609.78    616.22 o 
  -4  18  -6     8304.81     9177.17   1332.70 o 
  -2  18  -6    10684.03    10804.64   1414.77 o 
   0  18  -6    16117.21    17709.18   1164.58 o 
   2  18  -6    14350.19    13738.54    763.74 o 
   4  18  -6     7956.93     5436.00   1882.76 o 
  -3  19  -6     3925.60     5473.90    903.05 o 
  -1  19  -6     7036.73     7316.67    919.72 o 
   1  19  -6     7215.48     7357.14    836.05 o 
   3  19  -6     7029.25     7202.38    626.24 o 
   5  19  -6     3623.78     4142.54    877.69 o 
  -2  20  -6      129.55     1329.55    764.96 o 
   0  20  -6       34.33      444.11    648.68 o 
   2  20  -6      173.59     -418.10    551.98 o 
   4  20  -6        3.06      344.02   1080.17 o 
  -1  21  -6     5355.47     5428.41    954.18 o 
   1  21  -6     6112.04     6019.09    700.70 o 
   3  21  -6     4602.16     4989.95   1383.43 o 
   0  22  -6     7517.27     7223.24   1261.58 o 
  -9   1  -5     3190.35     2147.44    908.63 o 
  -7   1  -5     8452.90     8817.24    803.20 o 
  -5   1  -5    19033.81    18623.24    365.79 o 
  -3   1  -5    17057.04    16966.81    257.44 o 
  -1   1  -5    20833.98    20245.42    240.70 o 
   1   1  -5    53624.42    54295.17    782.59 o 
   3   1  -5    52011.59    51240.96   1076.34 o 
   5   1  -5    15001.60    14584.19    534.11 o 
   7   1  -5     7738.53     7463.13    892.24 o 
  -8   2  -5     5821.59     5608.05    540.75 o 
  -6   2  -5    21829.27    20324.08    529.86 o 
  -4   2  -5    47822.75    48467.81    824.55 o 
  -2   2  -5    23850.30    23498.22    372.13 o 
   0   2  -5    35978.54    38607.24    647.04 o 
   2   2  -5    76761.46    80702.05   1600.83 o 
   4   2  -5    75827.78    79929.29   1840.61 o 
   6   2  -5    17344.47    18090.21    800.80 o 
   8   2  -5    10393.15    10875.45   1171.66 o 
  -9   3  -5     1983.08      849.18   1007.13 o 
  -7   3  -5     2362.50     2074.00    306.74 o 
  -5   3  -5     8371.83     8765.29    415.99 o 
  -3   3  -5    10857.84    11006.14    266.09 o 
  -1   3  -5     8859.87     8836.80    267.95 o 
   1   3  -5    25431.38    25996.48    296.36 o 
   3   3  -5    10991.19    10890.41    294.56 o 
   5   3  -5     9480.15     9582.37    427.56 o 
   7   3  -5     6224.98     6330.10    650.09 o 
   9   3  -5     2072.36     3234.93   1735.14 o 
  -8   4  -5      977.77     2702.65   2594.43 o 
  -6   4  -5     7580.11     6705.43    384.24 o 
  -4   4  -5      465.75      794.93    141.57 o 
  -2   4  -5     5760.64     4982.63    382.14 o 
   0   4  -5    14957.20    17540.21    290.15 o 
   2   4  -5     4936.29     5046.12    165.54 o 
   4   4  -5     9735.64    10246.24    418.05 o 
   6   4  -5      772.16     1337.09    574.95 o 
   8   4  -5      771.78     1262.67    550.46 o 
  -9   5  -5     4366.60     4419.85   1288.67 o 
  -7   5  -5    14122.04    14449.73   1117.65 o 
  -5   5  -5    23054.79    22782.44   1035.56 o 
  -3   5  -5    24154.90    23532.35    615.88 o 
  -1   5  -5    40302.64    37135.60    614.79 o 
   1   5  -5    43025.62    42833.57    563.45 o 
   3   5  -5    53630.85    51859.30   1268.31 o 
   5   5  -5    33841.47    32950.94   1073.65 o 
   7   5  -5     7623.66     7920.17   1160.13 o 
   9   5  -5     4960.48     7936.75   2260.67 o 
  -8   6  -5     9874.87     7790.85   1845.06 o 
  -6   6  -5    12027.71    11452.16   1293.03 o 
  -4   6  -5    22253.63    22823.14   1051.23 o 
  -2   6  -5    34231.37    33348.99    716.97 o 
   0   6  -5    32550.87    35215.29    491.63 o 
   2   6  -5    25489.43    25185.69    386.75 o 
   4   6  -5    55072.91    56857.77   1666.29 o 
   6   6  -5     9953.11     9934.95   1279.17 o 
   8   6  -5     4346.59     4978.93    793.08 o 
  -7   7  -5     1559.33     2388.92   1100.74 o 
  -5   7  -5      643.19      593.04    313.60 o 
  -3   7  -5     1796.52     1473.68    201.35 o 
  -1   7  -5     8231.02     8159.61    439.32 o 
   1   7  -5      121.63      217.06     74.55 o 
   3   7  -5     3235.31     3619.84    198.06 o 
   5   7  -5     2508.55     2210.66    415.60 o 
   7   7  -5      288.55      120.55    477.56 o 
   9   7  -5      698.54     1135.41    851.18 o 
  -8   8  -5     1976.92     2647.84    707.87 o 
  -6   8  -5     5017.79     4754.80    739.00 o 
  -4   8  -5    13328.48    14353.05    803.03 o 
  -2   8  -5     7376.23     7105.59    403.41 o 
   0   8  -5    22931.39    25374.93    449.15 o 
   2   8  -5    21608.87    21468.50    407.59 o 
   4   8  -5     8681.45     8696.59    388.30 o 
   6   8  -5     6069.19     6713.65    742.23 o 
   8   8  -5     4636.19     4978.42   1065.11 o 
  -7   9  -5     9599.44    10575.75   1148.30 o 
  -5   9  -5    26968.21    27930.33   1562.32 o 
  -3   9  -5    26379.37    25685.15    796.40 o 
  -1   9  -5    19145.41    18147.30    365.22 o 
   1   9  -5    47475.54    43604.72   1412.47 o 
   3   9  -5    43131.56    42303.37    755.81 o 
   5   9  -5    19462.99    19128.34    724.74 o 
   7   9  -5    11953.09    12021.93   1056.97 o 
   9   9  -5     5208.30     5429.08   1263.33 o 
  -8  10  -5     3592.86     4537.60   1445.41 o 
  -6  10  -5     7453.96     7219.19    717.89 o 
  -4  10  -5    15264.52    15309.14   1029.50 o 
  -2  10  -5    10438.04    10715.05    422.75 o 
   0  10  -5    13362.64    13516.30    289.58 o 
   2  10  -5    22571.30    21925.95    430.97 o 
   4  10  -5    11473.31    11748.79    462.39 o 
   6  10  -5     7574.06     7291.17    482.45 o 
   8  10  -5     2866.82     2543.32   1226.92 o 
  -7  11  -5      181.78     -176.43    716.86 o 
  -5  11  -5      263.95     2837.39    947.15 o 
  -3  11  -5     1102.82     1351.19    539.04 o 
  -1  11  -5      347.45      523.18    182.96 o 
   1  11  -5      887.40      770.00    153.37 o 
   3  11  -5     1239.87     1021.42    180.53 o 
   5  11  -5      433.06      309.96    296.30 o 
   7  11  -5      121.81      406.57    452.83 o 
  -6  12  -5     8620.26     9561.49   1464.59 o 
  -4  12  -5     9972.53    10143.84    831.68 o 
  -2  12  -5    14456.64    15115.56    867.25 o 
   0  12  -5    22638.84    24126.56    620.19 o 
   2  12  -5    26930.61    25253.03    715.00 o 
   4  12  -5    15755.40    16283.83    603.25 o 
   6  12  -5    10729.01    10531.31    752.85 o 
   8  12  -5     3937.17     4926.29   1221.24 o 
  -7  13  -5     6066.97     7202.25   1584.43 o 
  -5  13  -5    14882.48    15225.83   1275.18 o 
  -3  13  -5    17641.69    18328.86    970.52 o 
  -1  13  -5    20618.55    21068.17    809.59 o 
   1  13  -5    27991.64    28263.05   1556.00 o 
   3  13  -5    25730.87    24681.18    687.62 o 
   5  13  -5    16032.55    16373.49   1078.20 o 
   7  13  -5     7761.22     7630.34   1044.10 o 
  -6  14  -5      624.80     3554.65   2620.23 o 
  -4  14  -5     4704.67     4919.13    608.88 o 
  -2  14  -5     3824.19     3810.47    720.29 o 
   0  14  -5     3911.78     4210.50    459.34 o 
   2  14  -5     2077.62     2213.04    211.52 o 
   4  14  -5     7073.03     6388.81    345.25 o 
   6  14  -5     2632.01     3112.95    846.26 o 
  -5  15  -5     1997.35     4658.81   2202.79 o 
  -3  15  -5     1073.33     1957.69    502.55 o 
  -1  15  -5     3839.86     3596.87    541.36 o 
   1  15  -5     5463.83     5515.43    352.70 o 
   3  15  -5     5754.44     5060.75    373.57 o 
   5  15  -5     1978.10     2528.34    527.01 o 
   7  15  -5      588.97     1039.97    957.17 o 
  -6  16  -5     7705.36     8679.69   2009.61 o 
  -4  16  -5     9444.61    10437.38   1806.53 o 
  -2  16  -5    16122.02    17408.82   1423.26 o 
   0  16  -5    16789.21    17834.10    681.75 o 
   2  16  -5    13655.29    12720.29    613.68 o 
   4  16  -5    22952.66    21727.16   1880.20 o 
   6  16  -5     7001.07     7369.75   1098.63 o 
  -5  17  -5     6414.50     7921.60   1355.09 o 
  -3  17  -5     7748.17     8331.67   1022.32 o 
  -1  17  -5    10795.99    11631.62    668.77 o 
   1  17  -5     9863.78     9779.78    732.38 o 
   3  17  -5    12107.26    10605.60    649.93 o 
   5  17  -5    10999.64    11756.71   1092.80 o 
  -4  18  -5      222.20     5125.08   3583.34 o 
  -2  18  -5      331.07     6829.57   3659.70 o 
   0  18  -5      783.35      856.94    839.22 o 
   2  18  -5      527.78     1953.29    496.43 o 
   4  18  -5      257.12      596.03    622.19 o 
   6  18  -5      460.88     1251.49    924.89 o 
  -3  19  -5     4836.56     7559.56   3294.56 o 
  -1  19  -5     2940.60     2587.87    469.88 o 
   1  19  -5     9540.09     9892.50    655.02 o 
   3  19  -5     5715.39     5126.34    821.68 o 
   5  19  -5     2448.82     1524.41    877.99 o 
  -4  20  -5     9798.91     9524.04   2146.00 o 
  -2  20  -5     8346.41     9089.04   1159.76 o 
   0  20  -5    11456.90    11815.06    969.54 o 
   2  20  -5    13224.10    14552.43    922.83 o 
   4  20  -5     5779.68     5598.91    958.55 o 
  -3  21  -5     3669.71     7278.31   2706.27 o 
  -1  21  -5     1707.03     2288.20   2249.51 o 
   1  21  -5     5174.50     5572.54    749.89 o 
   3  21  -5     2894.92     2727.88   1197.72 o 
   0  22  -5      580.83      884.23    534.19 o 
   2  22  -5      777.67      946.99    401.16 o 
  -8   0  -4     7483.74     7198.76    539.39 o 
  -6   0  -4    20753.70    19906.73    646.70 o 
  -4   0  -4    39110.45    37337.88    810.49 o 
  -2   0  -4    39321.78    36858.81    630.91 o 
   0   0  -4    58282.75    59716.40   1453.24 o 
   2   0  -4   138587.84   151773.97   4846.13 o 
   4   0  -4    13516.97    13842.61    853.01 o 
   6   0  -4    42065.30    44996.02   2085.03 o 
   8   0  -4    11103.46    11626.66   1378.63 o 
  -9   1  -4     2658.63     2075.27    508.36 o 
  -7   1  -4     4808.89     4470.83    378.20 o 
  -5   1  -4    17694.52    17787.05    379.76 o 
  -3   1  -4    19273.94    19661.88    297.14 o 
   1   1  -4    42322.86    44785.52    624.90 o 
   3   1  -4    25978.74    25517.38    637.59 o 
   5   1  -4    12214.15    12116.07    736.90 o 
   7   1  -4     9587.37     9442.03    908.24 o 
   9   1  -4     2739.73     2822.11   1187.39 o 
  -8   2  -4      387.61      348.03    283.76 o 
  -6   2  -4     2079.19     1804.22    243.56 o 
  -4   2  -4      712.17      655.38    107.59 o 
  -2   2  -4     6315.60     6394.22    130.65 o 
   2   2  -4    11134.75    10838.89    211.45 o 
   4   2  -4       77.29      364.68    378.65 o 
   6   2  -4      797.33      449.07    373.76 o 
   8   2  -4      182.58      890.43    680.45 o 
  -9   3  -4     4371.38     4669.88    930.25 o 
  -7   3  -4    12285.01    11698.88    498.84 o 
  -5   3  -4    19690.77    20491.11    604.39 o 
  -3   3  -4    40388.52    44658.22   1011.90 o 
  -1   3  -4    37520.64    40016.13    708.23 o 
   1   3  -4    24999.05    25235.91    283.56 o 
   3   3  -4    58626.66    57709.62   1375.31 o 
   5   3  -4    30179.93    29834.50    986.76 o 
   7   3  -4    10549.78     9400.85    863.17 o 
   9   3  -4     5641.93     6947.19   1596.72 o 
  -8   4  -4    10150.37     9884.69    964.25 o 
  -6   4  -4    18842.12    18451.03    638.00 o 
  -4   4  -4    38255.46    38180.88    949.84 o 
  -2   4  -4    51214.52    49216.44    958.05 o 
   0   4  -4    35574.98    37589.38    596.04 o 
   2   4  -4    33597.83    32885.73    427.99 o 
   4   4  -4    63874.74    65804.26   1536.64 o 
   6   4  -4    24224.31    25332.54   1168.86 o 
   8   4  -4     7604.48     9630.89   1142.24 o 
  -9   5  -4      398.37      874.04   1252.24 o 
  -7   5  -4     2863.28     4302.96    752.19 o 
  -5   5  -4     2983.01     2690.65    454.92 o 
  -3   5  -4     4445.20     3908.11    311.96 o 
  -1   5  -4    11128.36    11256.43    226.45 o 
   1   5  -4     6172.25     6510.26    116.40 o 
   3   5  -4     8299.86     8716.71    310.03 o 
   5   5  -4     5845.83     6241.84    596.56 o 
   7   5  -4     1583.32     1371.97    560.16 o 
   9   5  -4      869.26     1907.14   2715.51 o 
  -8   6  -4     1996.11     3195.51    782.98 o 
  -6   6  -4     2897.70     3515.21    532.42 o 
  -4   6  -4    16938.86    16121.14    943.58 o 
  -2   6  -4     3589.95     3657.73    523.52 o 
   0   6  -4    12443.04    12514.01    223.19 o 
   2   6  -4    20083.18    21502.89    634.10 o 
   4   6  -4    11118.24    11293.73    413.17 o 
   6   6  -4     3234.78     3282.34    459.22 o 
   8   6  -4     2243.02     3160.47    706.68 o 
  -7   7  -4    12450.49    12537.49   1197.58 o 
  -5   7  -4    26666.55    27034.57    895.35 o 
  -3   7  -4    39323.45    40393.75   1003.03 o 
  -1   7  -4    44665.10    44826.15    692.59 o 
   1   7  -4    32403.70    31767.63    540.95 o 
   3   7  -4    48933.48    47354.96    891.76 o 
   5   7  -4    33175.95    32648.24   1170.63 o 
   7   7  -4    11058.85    11697.79   1322.53 o 
   9   7  -4     4852.15     4453.72   1701.21 o 
  -8   8  -4     3365.52     4252.92    993.16 o 
  -6   8  -4    23490.83    23234.87   1316.25 o 
  -4   8  -4    14455.48    14284.76    540.35 o 
  -2   8  -4    30227.44    30760.74    731.99 o 
   0   8  -4    31733.09    34339.67    632.17 o 
   2   8  -4    27152.35    26195.91    425.56 o 
   4   8  -4    23257.55    22030.06    706.21 o 
   6   8  -4    16638.37    16564.77   1262.05 o 
   8   8  -4     3457.87     3631.43    767.94 o 
  -7   9  -4      928.02     4084.10   2533.94 o 
  -5   9  -4      298.79      470.63    350.50 o 
  -3   9  -4      100.49      229.96    218.32 o 
  -1   9  -4     1333.81     1450.13    153.60 o 
   1   9  -4       22.48      261.63    159.57 o 
   3   9  -4      836.45      861.06    112.62 o 
   5   9  -4      191.61      333.18    274.61 o 
   7   9  -4      231.24       68.08    516.65 o 
   9   9  -4       74.12      412.20    926.69 o 
  -8  10  -4     2334.53     2501.51    892.66 o 
  -6  10  -4    10893.40    11411.00   1275.16 o 
  -4  10  -4    14570.71    13412.53    914.03 o 
   0  10  -4    17373.49    17887.86    461.60 o 
   2  10  -4    34943.59    34362.75    672.21 o 
   4  10  -4    13183.44    14846.58    677.73 o 
   6  10  -4    11594.29    10979.83    735.35 o 
   8  10  -4     3486.28     5809.93   1182.83 o 
  -7  11  -4     8569.58    11340.23   1302.52 o 
  -5  11  -4    20769.82    16804.54   2157.73 o 
  -3  11  -4    29487.38    29420.36   1838.17 o 
  -1  11  -4    21542.62    22208.20    504.06 o 
   1  11  -4    37524.04    38049.98    826.62 o 
   3  11  -4    32644.01    32948.55    714.27 o 
   5  11  -4    19074.17    19255.84    782.46 o 
   7  11  -4    12986.47    13484.87    858.38 o 
  -6  12  -4     2956.08     3844.45    821.19 o 
  -4  12  -4     7873.37     7717.75    800.89 o 
  -2  12  -4     7010.09     7072.71    870.97 o 
   0  12  -4    13138.96    13512.06    388.56 o 
   2  12  -4    13383.42    12977.32    397.03 o 
   4  12  -4     3711.80     3153.60    357.94 o 
   6  12  -4     4888.08     4993.67    589.72 o 
   8  12  -4     3036.70     4602.76   1152.73 o 
  -7  13  -4     1063.77     4334.35   2071.78 o 
  -5  13  -4      517.25     2773.92   2049.20 o 
  -3  13  -4     2712.61     2779.92    621.67 o 
  -1  13  -4     1833.24     1916.65    261.47 o 
   1  13  -4      568.53      818.53    193.52 o 
   3  13  -4     6063.60     5487.21    387.27 o 
   5  13  -4     2514.74     2542.19    612.65 o 
   7  13  -4       20.62      237.38    517.44 o 
  -6  14  -4     9563.09    11422.53   1292.46 o 
  -4  14  -4    10684.24     9638.38   1828.24 o 
  -2  14  -4    19246.34    17991.75   1089.06 o 
   0  14  -4    20572.11    21543.07    687.09 o 
   2  14  -4    15243.07    13513.86    438.45 o 
   4  14  -4    21373.65    19606.23   1947.10 o 
   6  14  -4     6944.31     7682.08    795.00 o 
  -7  15  -4     5128.12     7511.42   1953.93 o 
  -5  15  -4     6697.36     6560.48    871.19 o 
  -3  15  -4    17436.72    17579.97   1420.30 o 
  -1  15  -4    18604.38    19938.17    806.72 o 
   1  15  -4    11773.13    11668.22    537.60 o 
   3  15  -4    19082.70    17394.16    611.93 o 
   5  15  -4    13868.99    15421.43   1118.63 o 
   7  15  -4     7596.32     7233.72   1353.43 o 
  -6  16  -4      724.02     2083.35   1763.12 o 
  -4  16  -4      191.40     2116.80   1334.35 o 
  -2  16  -4     3478.29     5262.50   1693.22 o 
   0  16  -4      347.28      610.62    328.49 o 
   2  16  -4     3613.59     4167.55    527.34 o 
   4  16  -4      487.51      451.57    234.53 o 
   6  16  -4     1479.11     1960.66    799.39 o 
  -5  17  -4     5031.38     8090.06   1541.81 o 
  -3  17  -4     5322.88     7367.02    948.14 o 
  -1  17  -4     2819.04     3148.56    497.57 o 
   1  17  -4     4603.55     3956.64    554.92 o 
   3  17  -4     7577.62     7854.10    724.31 o 
   5  17  -4     3628.86     4935.01   1072.50 o 
  -4  18  -4     9273.70    10256.99   1081.82 o 
  -2  18  -4    15010.03    16077.83   1066.40 o 
   0  18  -4    14117.88    14524.07    724.33 o 
   2  18  -4    18367.50    18146.39    854.65 o 
   4  18  -4     8826.43     7952.24    871.06 o 
   6  18  -4     8124.72     9030.02   1428.68 o 
  -5  19  -4     4883.51     4358.17   3121.79 o 
  -3  19  -4     7351.24     8095.10   1169.39 o 
  -1  19  -4     6001.76     6512.15    642.43 o 
   1  19  -4     6329.16     7938.50    822.94 o 
   3  19  -4     7253.81     7418.45    732.19 o 
   5  19  -4     3750.52     4821.92   1381.12 o 
  -4  20  -4       91.26     1150.60   1196.97 o 
  -2  20  -4      302.77      577.57   1512.00 o 
   0  20  -4       32.87      596.42    508.19 o 
   2  20  -4      184.67      460.29    299.42 o 
   4  20  -4      177.64      669.57    653.12 o 
  -3  21  -4     7106.19     6906.75   1738.98 o 
  -1  21  -4     5428.25     6295.17    775.16 o 
   1  21  -4     7310.79     7152.90    731.06 o 
   3  21  -4     8271.06     7109.88   1173.76 o 
  -2  22  -4     7420.14     7309.98   2586.76 o 
   0  22  -4     9134.61    10609.97    957.71 o 
   2  22  -4    10822.48    10560.54   1203.73 o 
  -9   1  -3     2615.56     2576.76    439.85 o 
  -7   1  -3     8078.69     7674.71    390.84 o 
  -5   1  -3    23053.36    22677.07    496.79 o 
  -3   1  -3    34679.41    36357.36    462.26 o 
  -1   1  -3    30193.21    34423.62    510.78 o 
   1   1  -3    39705.36    46471.61    696.93 o 
   3   1  -3    32887.04    34088.91    701.87 o 
   5   1  -3    22973.99    23940.93   1039.44 o 
   7   1  -3    10445.92     9643.22    764.95 o 
   9   1  -3     4639.74     4802.78    955.47 o 
  -8   2  -3     8513.09     8172.58    685.97 o 
  -6   2  -3    19545.30    18305.10    520.35 o 
  -4   2  -3    69327.55    68709.84   1128.59 o 
  -2   2  -3    35711.70    33586.08    439.30 o 
   0   2  -3    49017.98    47137.18    551.48 o 
   2   2  -3    63570.90    64017.20   1030.34 o 
   4   2  -3    53471.38    53724.83   1505.57 o 
   6   2  -3    36597.61    37685.50   1839.04 o 
   8   2  -3    10859.81    12713.20   1262.01 o 
  -9   3  -3     1158.33      942.27    421.02 o 
  -7   3  -3     2491.70     2359.25    284.09 o 
  -5   3  -3    14090.55    13769.21    329.20 o 
  -3   3  -3    13843.63    14634.42    368.36 o 
   1   3  -3    19637.47    20830.03    229.58 o 
   3   3  -3    10075.29    10718.67    304.51 o 
   5   3  -3    13140.07    13857.57    784.37 o 
   7   3  -3     5798.41     5091.77   1037.88 o 
   9   3  -3     1265.57      930.76    935.50 o 
  -8   4  -3     1428.14     4460.41   1736.11 o 
  -6   4  -3      893.85      765.01    164.19 o 
  -4   4  -3    14658.40    14286.05    447.33 o 
  -2   4  -3    16951.65    17123.41    368.63 o 
   0   4  -3     3430.66     3268.59     88.00 o 
   2   4  -3     5500.48     5305.96    193.60 o 
   4   4  -3    11200.56    11261.04    389.03 o 
   6   4  -3     2592.47     2675.58    508.27 o 
   8   4  -3      926.41      709.93    761.12 o 
  -9   5  -3     3201.50     2595.53    575.00 o 
  -7   5  -3    13355.53    12367.00   1279.26 o 
  -5   5  -3    23210.28    25014.08   1254.68 o 
  -3   5  -3    61695.86    63303.14   1985.66 o 
  -1   5  -3    55158.65    61173.25   1079.03 o 
   1   5  -3    20135.72    22779.54    293.78 o 
   3   5  -3    44674.24    43607.46    872.80 o 
   5   5  -3    41543.37    42822.74   1342.19 o 
   7   5  -3    12513.32    12421.08   1004.92 o 
   9   5  -3     6687.98     7669.55   1458.28 o 
  -8   6  -3     4692.26     5434.47    642.10 o 
  -6   6  -3    11015.23    10950.34    623.63 o 
  -4   6  -3    37211.42    37756.47   1429.19 o 
  -2   6  -3   100426.59   101537.81   3436.12 o 
   0   6  -3    29636.33    27533.19   1005.82 o 
   2   6  -3    23484.52    22560.11    621.84 o 
   4   6  -3    44858.85    43612.05   1023.05 o 
   6   6  -3    12813.06    12860.24    809.21 o 
   8   6  -3     8836.36     9015.26    970.11 o 
  -9   7  -3      252.75     3705.49   1840.61 o 
  -7   7  -3     1178.85     1447.98    794.44 o 
  -5   7  -3      448.58      143.65    470.88 o 
  -3   7  -3     1637.43     1617.12    405.85 o 
  -1   7  -3     6037.65     4592.48    346.23 o 
   1   7  -3      193.32      594.81    238.66 o 
   3   7  -3     5180.77     5160.51    173.56 o 
   5   7  -3     1028.32     1463.49    370.02 o 
   7   7  -3      416.55     -484.65    719.18 o 
   9   7  -3     1094.65      666.81   1482.71 o 
  -8   8  -3     3094.07     6994.09   2369.11 o 
  -6   8  -3     2592.06     4430.32    769.86 o 
  -4   8  -3    20932.33    20648.25   1374.79 o 
  -2   8  -3    13585.97    11706.33    609.12 o 
   0   8  -3    15774.08    15632.67    381.94 o 
   2   8  -3    20267.24    19849.22    297.93 o 
   4   8  -3    13274.55    13553.04    506.72 o 
   6   8  -3     9417.41     9070.61   1017.29 o 
   8   8  -3     2919.36     3772.21    751.45 o 
  -7   9  -3     9271.11    11330.77   1017.85 o 
  -5   9  -3    30041.88    30583.17   1681.45 o 
  -3   9  -3    38613.66    36330.77   1291.46 o 
  -1   9  -3    43698.73    43291.09    889.15 o 
   1   9  -3    47026.46    44375.95   2612.44 o 
   3   9  -3    30719.34    30557.86    498.97 o 
   5   9  -3    27210.92    26361.89   1343.49 o 
   7   9  -3    15704.40    16215.81   1204.84 o 
   9   9  -3     5436.83     6445.35   1973.98 o 
  -8  10  -3      779.03      737.08   1261.65 o 
  -6  10  -3    11419.79    11192.04   2085.90 o 
  -4  10  -3    13719.07    13358.49   1324.94 o 
  -2  10  -3    13961.59    14826.03    894.51 o 
   0  10  -3    21396.49    22496.87    560.92 o 
   2  10  -3    14768.90    14430.00    302.10 o 
   4  10  -3    13071.64    13817.45    605.21 o 
   6  10  -3    11863.42    11985.68    842.39 o 
   8  10  -3     4856.16     5847.21   1218.27 o 
  -7  11  -3      452.39      928.50   1593.41 o 
  -5  11  -3      186.01      623.07    579.31 o 
  -3  11  -3     1423.15     1836.60    655.67 o 
  -1  11  -3       74.24      166.67    168.14 o 
   1  11  -3      828.32      626.53    146.84 o 
   3  11  -3      913.95     1033.92    300.88 o 
   5  11  -3     1183.97     1164.64    291.84 o 
   7  11  -3      126.24      740.85    422.14 o 
  -8  12  -3     4376.41     4335.33   2861.34 o 
  -6  12  -3     9796.62     9248.57   1325.63 o 
  -4  12  -3    15184.36    14193.54   1044.43 o 
  -2  12  -3    22424.20    20374.37    946.63 o 
   0  12  -3    12849.77    13167.02    498.21 o 
   2  12  -3    19991.95    18022.73    503.19 o 
   4  12  -3    17938.98    18590.66    785.14 o 
   6  12  -3    11160.22    11988.72    731.82 o 
   8  12  -3     4047.84     5035.49    969.10 o 
  -7  13  -3     7518.57     7082.27   1054.49 o 
  -5  13  -3    14657.00    15363.32   2273.83 o 
  -3  13  -3    22097.78    22814.86   1301.23 o 
  -1  13  -3    23196.71    22043.90    718.38 o 
   1  13  -3    26267.79    26358.08    665.20 o 
   3  13  -3    17659.40    16526.30    889.82 o 
   5  13  -3    20641.04    21610.83    933.77 o 
   7  13  -3     8070.04     8156.77    901.87 o 
  -6  14  -3     1757.32     2479.20   1759.72 o 
  -4  14  -3     5271.19     5748.83   1384.03 o 
  -2  14  -3     3249.53     3906.99    578.61 o 
   0  14  -3     3744.71     3709.54    342.42 o 
   2  14  -3     2305.04     2533.68    310.64 o 
   4  14  -3     8566.76     6828.77   1201.18 o 
   6  14  -3     1926.17     1488.65    808.34 o 
  -7  15  -3     1313.25     3926.73   1973.98 o 
  -5  15  -3     2119.03     3103.14   1019.85 o 
  -3  15  -3     4509.94     4208.41   1371.66 o 
  -1  15  -3     4451.05     4596.38    446.58 o 
   1  15  -3     2604.01     2772.40    397.24 o 
   3  15  -3     2261.22     2088.37    298.76 o 
   5  15  -3     5049.34     5703.29    777.17 o 
   7  15  -3      997.22      459.22    682.22 o 
  -6  16  -3     7899.43     9156.00   1854.91 o 
  -4  16  -3    15100.26    16126.21   1567.96 o 
  -2  16  -3    22478.60    21417.58   1481.31 o 
   0  16  -3    14055.31    13788.08   1020.93 o 
   2  16  -3    13574.86    13114.22    586.60 o 
   4  16  -3    23439.20    22050.49   2022.14 o 
   6  16  -3     7230.43     8710.83    935.15 o 
  -5  17  -3     5589.18     6060.01   2489.83 o 
  -3  17  -3    13140.22    12235.95   2311.84 o 
  -1  17  -3    14759.46    14950.04   1243.52 o 
   1  17  -3     5160.51     5716.42    604.47 o 
   3  17  -3    13279.84    12272.49    631.50 o 
   5  17  -3     8190.07     9201.17   1239.95 o 
  -4  18  -3      173.25      574.25    923.10 o 
  -2  18  -3     2200.13     2117.80    800.54 o 
   0  18  -3     1057.53     1210.08    322.49 o 
   2  18  -3     1101.77     1381.20    447.00 o 
   4  18  -3      251.47      168.00    493.20 o 
   6  18  -3       67.80      324.25    982.93 o 
  -5  19  -3     5631.49     8808.21   3147.94 o 
  -3  19  -3     5780.97     4260.71   2160.34 o 
  -1  19  -3     6697.33     5891.46   1164.18 o 
   1  19  -3     7665.93    10958.87   1597.92 o 
   3  19  -3     6099.37     7136.30    612.05 o 
   5  19  -3     5072.97     4941.57   1335.71 o 
  -4  20  -3     9697.03    11052.92   2003.27 o 
  -2  20  -3     8420.73     6299.72   1369.74 o 
   0  20  -3    16216.81    17476.30   1747.64 o 
   2  20  -3    13086.36    12560.66    689.40 o 
   4  20  -3     7895.90     7200.95   1232.20 o 
  -3  21  -3     5678.54     7301.79   2655.45 o 
  -1  21  -3     3719.68     3166.98    574.99 o 
   1  21  -3     5842.98     5873.02    666.18 o 
   3  21  -3     2353.82     2508.44    737.01 o 
  -2  22  -3      552.66     2494.19   1912.79 o 
   0  22  -3      450.71     1146.54    637.58 o 
   2  22  -3      311.06     -203.25    910.04 o 
   1  23  -3     5555.02     5896.76    927.23 o 
  -8   0  -2     9930.40     9194.18    487.43 o 
  -6   0  -2    27287.70    27193.42    888.40 o 
  -4   0  -2    49457.50    48976.27    976.72 o 
  -2   0  -2   116237.87   127178.17   4400.35 o 
   2   0  -2    77807.84    81677.55   2314.10 o 
   4   0  -2    21454.42    22119.45    742.49 o 
   6   0  -2    29231.55    29735.73   1541.63 o 
   8   0  -2    21416.36    21255.10   1899.71 o 
  -9   1  -2     2776.79     2692.62    592.53 o 
  -7   1  -2     3979.26     4065.20    322.13 o 
  -5   1  -2    18716.72    18073.18    436.95 o 
  -3   1  -2    26111.95    26642.18    377.67 o 
  -1   1  -2    41469.04    45027.86    472.16 o 
   1   1  -2    49824.79    57827.89    871.05 o 
   3   1  -2    11197.25    11959.17    267.52 o 
   5   1  -2    15366.47    17028.89    866.15 o 
   7   1  -2    11015.17    10986.39    796.03 o 
   9   1  -2     2657.19     2809.80    894.12 o 
  -8   2  -2      311.24      934.98    512.72 o 
  -6   2  -2      130.51      410.62    358.29 o 
  -4   2  -2     2926.10     3646.48    292.00 o 
  -2   2  -2    24814.49    25973.46    335.94 o 
   0   2  -2    18982.63    17539.88    662.88 o 
   2   2  -2    36148.21    38539.46    712.38 o 
   4   2  -2     8095.92     8934.64    741.70 o 
   6   2  -2      340.82      648.18    584.63 o 
   8   2  -2     1192.55     3120.74   1635.60 o 
  -9   3  -2     5062.42     5112.64    563.97 o 
  -7   3  -2    10253.17     8524.60    414.70 o 
  -5   3  -2    16659.14    16105.52    364.65 o 
  -3   3  -2    66798.28    68170.90   1496.77 o 
  -1   3  -2    72179.33    82791.73   2070.21 o 
   1   3  -2    24021.11    27175.07    529.16 o 
   3   3  -2    33025.82    33976.73    659.99 o 
   5   3  -2    26254.02    27639.56   1106.82 o 
   7   3  -2    13130.55    13484.87   1405.62 o 
   9   3  -2     7741.99     8150.33   1451.95 o 
  -8   4  -2     8632.05     9160.15    815.15 o 
  -6   4  -2     9687.09     9429.43    507.54 o 
  -4   4  -2    44360.90    47293.98   1312.25 o 
  -2   4  -2   117197.63   117570.75   3633.64 o 
   0   4  -2    40807.11    35139.25    512.75 o 
   2   4  -2    47366.93    45386.20    796.92 o 
   4   4  -2    43410.15    41092.63   1167.52 o 
   6   4  -2    21880.26    20910.78    887.47 o 
   8   4  -2    11966.18    12807.62   1256.84 o 
  -9   5  -2     1758.57     2098.58    829.58 o 
  -7   5  -2     1116.68     3616.88    749.37 o 
  -5   5  -2     5019.35     5179.63    619.76 o 
  -3   5  -2     9383.46     9764.95    603.89 o 
  -1   5  -2     9117.31     8661.42    264.29 o 
   1   5  -2     6332.45     6396.87     87.72 o 
   3   5  -2     7229.84     7152.09    258.96 o 
   5   5  -2     2578.56     2588.16    531.02 o 
   7   5  -2     2422.83     2753.25    584.00 o 
   9   5  -2      960.56     1775.28   1029.53 o 
  -8   6  -2     2229.45     3356.27   2011.46 o 
  -6   6  -2     5320.81     5266.27   1287.63 o 
  -4   6  -2     2441.77     2640.98    382.31 o 
  -2   6  -2    38329.41    37845.21   1010.61 o 
   0   6  -2     5792.53     5459.43    284.69 o 
   2   6  -2     7958.09     7403.77    171.55 o 
   4   6  -2    11420.63    11527.93    385.19 o 
   6   6  -2     4742.09     4772.41    553.64 o 
   8   6  -2     3475.77     2978.15    735.33 o 
  -9   7  -2     5668.92     7479.19   1341.59 o 
  -7   7  -2     6140.31     6437.44   1171.35 o 
  -5   7  -2    24166.59    25373.91   1956.20 o 
  -3   7  -2    51460.38    48104.92   1472.60 o 
  -1   7  -2    73651.48    74997.26   1566.26 o 
   1   7  -2    43278.84    45325.48    834.96 o 
   3   7  -2    38471.06    39182.31    808.15 o 
   5   7  -2    28013.92    28401.08   1017.77 o 
   7   7  -2    17080.36    16629.57   1291.14 o 
   9   7  -2     5647.54     6192.93   1783.41 o 
  -8   8  -2     7023.60     8083.70    913.16 o 
  -6   8  -2     5109.63     4676.32   1598.12 o 
  -4   8  -2    25313.15    24130.73   1537.97 o 
  -2   8  -2    22867.84    20273.78    649.39 o 
   0   8  -2    59241.41    57216.55   1178.45 o 
   2   8  -2    26201.23    25157.67    627.92 o 
   4   8  -2    16341.32    16406.98    760.97 o 
   6   8  -2    17583.79    18448.00   1346.18 o 
   8   8  -2     7201.40     7290.02    927.36 o 
  -7   9  -2      201.86     2201.14   1473.64 o 
  -5   9  -2      138.75     1004.34    855.11 o 
  -3   9  -2      726.26     1257.99    287.65 o 
  -1   9  -2     2057.39     1497.27    270.48 o 
   1   9  -2      430.86      308.86     84.32 o 
   3   9  -2     1665.65     1515.23    115.44 o 
   5   9  -2      294.11      228.35    454.13 o 
   7   9  -2      266.53      561.01    814.51 o 
   9   9  -2      333.82     1600.75   1352.22 o 
  -8  10  -2     4561.18     3344.59   1467.89 o 
  -6  10  -2    11336.73     9783.43   2074.92 o 
  -4  10  -2    22110.58    20553.06   1567.26 o 
  -2  10  -2    13740.91    12283.54    805.60 o 
   0  10  -2    25170.89    25272.34    553.36 o 
   2  10  -2     9725.95     8719.58    232.22 o 
   4  10  -2     9407.10     9570.31    409.49 o 
   6  10  -2    16304.82    15515.08   1341.61 o 
   8  10  -2     4965.98     5079.57    918.87 o 
  -7  11  -2     5701.20     5245.52   2390.11 o 
  -5  11  -2    24910.91    24879.50   1619.73 o 
  -3  11  -2    29806.17    27960.32   1203.77 o 
  -1  11  -2    40793.12    36923.16    985.91 o 
   1  11  -2    43181.32    39365.21    853.55 o 
   3  11  -2    20002.85    19378.07    571.28 o 
   5  11  -2    21538.87    22675.91   1259.18 o 
   7  11  -2    15416.99    15427.68    925.70 o 
  -8  12  -2     1802.56     3587.26   2605.24 o 
  -6  12  -2     4130.00     3555.36   1104.23 o 
  -4  12  -2    12035.54    11531.30    964.76 o 
  -2  12  -2     5877.89     6068.73    506.79 o 
   0  12  -2    23007.13    24407.33    878.18 o 
   2  12  -2     7848.83     7757.73    280.39 o 
   4  12  -2     3073.40     3104.19    434.72 o 
   6  12  -2     7751.88     8606.96    607.33 o 
   8  12  -2     2864.45     3729.79    932.13 o 
  -7  13  -2      837.63     2125.30   1070.06 o 
  -5  13  -2      603.61      868.53    641.20 o 
  -3  13  -2     4175.33     3179.67    645.21 o 
  -1  13  -2     3198.92     2849.65    363.65 o 
   1  13  -2       79.31      415.04    260.23 o 
   3  13  -2     1292.58     1198.43    170.73 o 
   5  13  -2     1317.68     1706.04    398.60 o 
   7  13  -2      580.79      422.83    466.51 o 
  -6  14  -2     5897.37     6037.17   2283.60 o 
  -4  14  -2    14688.33    14428.90   2009.19 o 
  -2  14  -2    28486.34    23712.33   1882.63 o 
   0  14  -2    24147.03    24868.81    780.66 o 
   2  14  -2    17352.46    14736.49    761.14 o 
   4  14  -2    14716.68    15998.61    856.03 o 
   6  14  -2     9955.28    10603.39    767.62 o 
  -7  15  -2     5792.83     7326.19   3128.77 o 
  -5  15  -2    10611.37    10702.86   2332.93 o 
  -3  15  -2    20334.81    18389.23   2179.17 o 
  -1  15  -2    27427.40    26902.06    953.11 o 
   1  15  -2     8408.20     8477.52    745.86 o 
   3  15  -2    16217.22    14607.23    518.51 o 
   5  15  -2    10966.68    11375.63    798.25 o 
   7  15  -2     6484.00     6719.88   1040.77 o 
  -6  16  -2      775.05     -437.40   1170.13 o 
  -4  16  -2      838.64     1050.71    800.54 o 
  -2  16  -2     2186.92     1879.14   1064.48 o 
   0  16  -2     5149.55     5252.15    699.28 o 
   2  16  -2     1332.64     1971.21    335.20 o 
   4  16  -2     1502.68     1527.78    233.82 o 
   6  16  -2      369.90      -58.20    503.55 o 
  -5  17  -2     3782.03     2528.36   2160.34 o 
  -3  17  -2     3472.36     4237.88   1517.23 o 
  -1  17  -2    11247.62    11261.90    910.48 o 
   1  17  -2     4976.73     5038.18    473.77 o 
   3  17  -2     4605.65     4082.53    646.38 o 
   5  17  -2     4602.31     5033.20   1061.83 o 
  -6  18  -2     6960.70     9156.35   3647.23 o 
  -4  18  -2    10494.44    10620.23   1641.18 o 
  -2  18  -2    13098.81    12027.80   1386.13 o 
   0  18  -2    22394.32    23200.88   1472.86 o 
   2  18  -2    13361.64    13358.76    637.61 o 
   4  18  -2    11609.71    12396.89   1207.77 o 
   6  18  -2     7686.91     7937.89   1155.37 o 
  -5  19  -2     2473.75     2851.92   1570.57 o 
  -3  19  -2     6776.94     5577.11   2188.76 o 
  -1  19  -2    11157.47    11079.80   2185.01 o 
   1  19  -2     8925.16     9236.15    632.68 o 
   3  19  -2     5895.21     5622.45    901.09 o 
   5  19  -2     3624.69     4454.93   1272.59 o 
  -4  20  -2      449.10     2056.79   1195.75 o 
  -2  20  -2       37.68     2051.73    882.30 o 
   0  20  -2      641.73     1081.94    649.26 o 
   2  20  -2       46.03     1870.47    649.27 o 
   4  20  -2      115.98      282.80    693.80 o 
  -3  21  -2     5876.95     6648.56   2615.88 o 
  -1  21  -2     7683.77     8134.16   1185.56 o 
   1  21  -2     5936.86     6093.55    937.43 o 
   3  21  -2     5792.58     6381.44    913.58 o 
  -2  22  -2     6425.53     6998.10   1593.23 o 
   0  22  -2    10629.82    11191.08   1354.58 o 
   2  22  -2     8317.02     9395.57   1609.47 o 
  -1  23  -2     2345.16     3144.46   1172.57 o 
   1  23  -2     3031.57     2636.06    766.63 o 
  -9   1  -1     4278.50     5968.18   1078.95 o 
  -7   1  -1     8163.73     8195.89    424.19 o 
  -5   1  -1    15582.47    14605.96    360.76 o 
  -3   1  -1    38131.40    36721.32    559.65 o 
  -1   1  -1    76566.73    84671.10   1134.00 o 
   1   1  -1    58667.57    66898.98   1037.49 o 
   3   1  -1    24596.25    25805.39    546.67 o 
   5   1  -1    14917.67    16019.37    821.59 o 
   7   1  -1    11949.45    13185.36    860.68 o 
   9   1  -1     5204.06     6711.81   1048.48 o 
  -8   2  -1     7546.94     8051.39    437.58 o 
  -6   2  -1    23010.16    23094.66    616.28 o 
  -4   2  -1    33411.51    34264.08    574.73 o 
  -2   2  -1   183444.13   224775.78   4763.66 o 
   2   2  -1    37122.75    34590.48    656.16 o 
   4   2  -1    32169.19    32038.95    851.23 o 
   6   2  -1    26717.93    26141.55   1438.42 o 
   8   2  -1    10388.42    11180.60   1143.72 o 
  -9   3  -1      966.39     1868.03    906.57 o 
  -7   3  -1     3908.13     3474.30    330.86 o 
  -5   3  -1    10812.31    10342.69    453.68 o 
  -3   3  -1    14816.13    14793.28    307.85 o 
  -1   3  -1    26976.12    25286.22    502.08 o 
   1   3  -1    26948.61    27752.47    939.00 o 
   3   3  -1     9646.62     9767.32    250.47 o 
   5   3  -1     9502.00     9682.59    678.64 o 
   7   3  -1     4889.90     4675.94    978.08 o 
   9   3  -1     1509.30     2105.10    977.53 o 
  -8   4  -1     1753.53     1670.94    391.34 o 
  -6   4  -1     3262.08     3163.02    541.72 o 
  -4   4  -1      358.67      420.45     67.66 o 
   0   4  -1     2931.93     3090.62    173.64 o 
   2   4  -1    18049.97    19579.96    321.22 o 
   4   4  -1    13177.39    13278.92    570.48 o 
   6   4  -1     2941.95     2941.96    406.20 o 
   8   4  -1     1878.85     3397.06    900.20 o 
  -9   5  -1     5534.64     5486.10   1730.09 o 
  -7   5  -1    11354.29    10205.66   1293.56 o 
  -5   5  -1    14877.31    15781.90    916.30 o 
  -3   5  -1    66318.23    62309.79   2243.67 o 
  -1   5  -1    85652.08    83154.52   1482.43 o 
   1   5  -1    44353.09    44202.43    711.04 o 
   3   5  -1    41730.00    43135.78   1048.97 o 
   5   5  -1    23221.66    23296.58    743.35 o 
   7   5  -1    14266.61    15175.40   1094.99 o 
   9   5  -1     6804.26     7472.00   1488.42 o 
  -8   6  -1     7881.48     8327.22   2564.10 o 
  -6   6  -1     8617.62     8213.73   1460.92 o 
  -4   6  -1    13138.65    14134.45   1004.68 o 
  -2   6  -1   100308.93   103211.06   3229.70 o 
   0   6  -1    29661.94    26918.87    502.52 o 
   2   6  -1    47998.46    48577.09    669.84 o 
   4   6  -1    39461.55    38755.03   1184.50 o 
   6   6  -1    12350.77    12424.45    791.13 o 
   8   6  -1    10124.64    11029.61   1048.05 o 
  -9   7  -1      352.55     1133.16    698.89 o 
  -7   7  -1     1424.91     2286.39    882.30 o 
  -3   7  -1     7787.53     7987.27    403.06 o 
  -1   7  -1     4562.84     4061.81    181.74 o 
   1   7  -1     1001.08     1054.07    143.62 o 
   3   7  -1     7797.47     7561.43    256.58 o 
   5   7  -1      696.74      902.34    309.86 o 
   7   7  -1      127.03      939.93    589.94 o 
   9   7  -1     1067.48     2169.30   1747.26 o 
  -8   8  -1     1922.02     2120.07   2155.11 o 
  -6   8  -1     9438.95     9152.17   1757.81 o 
  -4   8  -1    17565.48    17447.31   1133.34 o 
  -2   8  -1    27468.99    27647.22    822.68 o 
   0   8  -1    40732.83    42802.08   1239.42 o 
   2   8  -1    12377.88    11767.06    185.77 o 
   4   8  -1     6223.31     6822.39    519.12 o 
   6   8  -1     6267.33     6540.98    884.79 o 
   8   8  -1     2972.80     2485.94    711.40 o 
  -9   9  -1     6080.61     9494.73   3314.60 o 
  -7   9  -1     9414.82     9931.79   1455.16 o 
  -5   9  -1    17960.82    16654.44   1729.21 o 
  -3   9  -1    34796.03    32855.43   1128.11 o 
  -1   9  -1    60568.68    49915.39   1146.44 o 
   1   9  -1    61616.41    58416.00   1604.83 o 
   3   9  -1    19747.22    18687.55    534.83 o 
   5   9  -1    23895.92    23198.60   1265.21 o 
   7   9  -1    19407.62    18709.93   1790.51 o 
   9   9  -1     6352.65     7289.00   1990.39 o 
  -8  10  -1     3952.82     4887.62   1419.77 o 
  -6  10  -1     6954.66     7301.79   1737.76 o 
  -4  10  -1    13758.83    12343.86   1284.84 o 
  -2  10  -1    16709.87    16026.49    649.92 o 
   0  10  -1    30615.51    30942.35    662.14 o 
   2  10  -1    21028.00    20361.73    444.46 o 
   4  10  -1     7264.98     7408.94    347.99 o 
   6  10  -1     9573.33     9047.72   1089.19 o 
   8  10  -1     4784.95     5335.29    938.06 o 
  -7  11  -1       92.01    -1277.87   1522.98 o 
  -5  11  -1      268.01      -72.70    954.48 o 
  -3  11  -1     1701.61     1891.87    385.45 o 
  -1  11  -1     1936.01     1542.33    462.16 o 
   1  11  -1      330.74      480.28    428.42 o 
   3  11  -1       53.63       28.05     84.76 o 
   5  11  -1      571.60      611.45    516.48 o 
   7  11  -1      215.22      484.00    661.60 o 
  -8  12  -1     3901.28     4488.57   1771.40 o 
  -6  12  -1     7499.16     8362.43   1330.86 o 
  -4  12  -1    18711.04    19458.59   1817.08 o 
  -2  12  -1    26142.06    23118.55   1417.16 o 
   0  12  -1    34977.89    37545.52   1029.45 o 
   2  12  -1    16349.46    14775.20    546.27 o 
   4  12  -1    13213.82    13613.34    685.87 o 
   6  12  -1     8029.80     8109.32    592.73 o 
   8  12  -1     6425.92     7213.64   1086.74 o 
  -7  13  -1     7664.95     9564.81   2880.34 o 
  -5  13  -1    12059.16    12591.59   1357.01 o 
  -3  13  -1    31817.11    29709.41   2275.93 o 
  -1  13  -1    35507.54    29805.89    998.83 o 
   1  13  -1    35963.17    34795.06   1301.49 o 
   3  13  -1    14940.21    14360.75    582.66 o 
   5  13  -1    13167.80    13517.52    637.00 o 
   7  13  -1     9842.66    10540.06    864.62 o 
  -6  14  -1     1819.79      965.29   1041.82 o 
  -4  14  -1     6773.89     6979.10    944.89 o 
  -2  14  -1     7215.44     7279.65   1089.93 o 
   0  14  -1     1615.84     1792.78    342.51 o 
   2  14  -1    14816.63    13656.53    669.80 o 
   4  14  -1     1736.99     1771.24    627.70 o 
   6  14  -1     2545.82     3242.10    541.31 o 
  -7  15  -1     1628.87     3550.65   2476.58 o 
  -5  15  -1      723.91     3233.54   1499.44 o 
  -3  15  -1     4755.74     3105.93   1229.40 o 
  -1  15  -1     4689.08     5228.94    528.08 o 
   1  15  -1     9523.55     9990.55    624.65 o 
   3  15  -1     2095.80     2001.39    248.77 o 
   5  15  -1     1667.25     1442.34    528.31 o 
   7  15  -1     2512.48     3294.23    838.35 o 
  -6  16  -1     6224.34     5600.64   1599.16 o 
  -4  16  -1    15907.41    14123.98   1581.73 o 
  -2  16  -1    22238.09    17480.78   2037.09 o 
   0  16  -1     9881.45     9653.49    703.92 o 
   2  16  -1    26005.96    24491.95    963.61 o 
   4  16  -1    15084.43    13984.17   1267.28 o 
   6  16  -1     9914.48    11117.72   1016.80 o 
  -5  17  -1     5859.50     6106.03   2502.04 o 
  -3  17  -1    14395.77    11568.60   2180.91 o 
  -1  17  -1    16452.37    17146.02    874.59 o 
   1  17  -1    10889.50    10597.49    624.62 o 
   3  17  -1    13092.44    11357.65    919.70 o 
   5  17  -1     5946.86     7310.06   1120.74 o 
  -6  18  -1      127.72     -109.13   2263.90 o 
  -4  18  -1      151.60      474.71   1438.43 o 
  -2  18  -1      557.75     1183.55   1141.71 o 
   0  18  -1      300.43      892.46    471.33 o 
   2  18  -1      901.64     1617.47    278.82 o 
   4  18  -1      347.55     1492.97    955.87 o 
   6  18  -1       28.11     -205.59    694.32 o 
  -5  19  -1     4141.16     4237.88   1683.02 o 
  -3  19  -1     3834.20     2934.56   1547.21 o 
  -1  19  -1     6152.29     6811.50   1206.53 o 
   1  19  -1     9449.79    11068.45   1233.39 o 
   3  19  -1     3298.75     3785.48    667.73 o 
   5  19  -1     5134.25     4906.08   1341.05 o 
  -4  20  -1    10202.00     8767.76   3078.73 o 
  -2  20  -1     8843.05     9700.09   1416.29 o 
   0  20  -1    16439.98    17474.35   1311.74 o 
   2  20  -1    12003.43    12170.48   1123.07 o 
   4  20  -1     6199.12     6473.47   1577.03 o 
  -3  21  -1     1056.87     1516.70   1991.24 o 
  -1  21  -1     4653.39     5902.55    989.42 o 
   1  21  -1     6024.34     6788.01    939.63 o 
   3  21  -1     2287.45     2781.12    741.42 o 
  -2  22  -1      993.86      202.75   1076.68 o 
   0  22  -1      569.12     1137.54    787.83 o 
   2  22  -1      627.24      821.86   1158.88 o 
  -1  23  -1     7841.89     7130.59   1495.61 o 
   1  23  -1     5649.20     6090.70   1142.73 o 
  -8   0   0    10523.71    11952.49   1491.42 o 
  -6   0   0    21961.11    22950.32   2168.88 o 
  -4   0   0    26649.26    28709.61   1214.93 o 
  -2   0   0    20223.26    20134.83    695.59 o 
   2   0   0    28458.09    29416.18    808.91 o 
   4   0   0    21480.60    23299.51    837.85 o 
   6   0   0    28651.13    29986.95   1499.27 o 
   8   0   0    10609.24    10249.25   1405.13 o 
  -9   1   0     3210.42     4084.60    936.38 o 
  -7   1   0     6288.19     6243.31    480.74 o 
  -5   1   0    16418.33    17121.82    585.41 o 
  -3   1   0    12802.32    12172.33    378.09 o 
   3   1   0    10148.65     9293.02    303.95 o 
   5   1   0    15967.88    16390.01    857.47 o 
   7   1   0     7559.96     7794.25    675.83 o 
   9   1   0     2905.01     2333.80    874.33 o 
  -8   2   0     1822.54     2448.70    579.75 o 
  -6   2   0      295.16      546.80    173.29 o 
  -4   2   0     2900.24     2926.17    220.88 o 
  -2   2   0    23888.36    26555.13    423.13 o 
   2   2   0    20735.78    22571.60    424.15 o 
   4   2   0     2218.82     2135.57    266.56 o 
   6   2   0      571.38      918.20    537.51 o 
   8   2   0     1650.31     4732.54   2249.08 o 
  -9   3   0     7306.10     7750.65   1253.40 o 
  -7   3   0    10233.92    10171.54    796.37 o 
  -5   3   0    13663.51    12810.05    334.15 o 
  -3   3   0    45308.94    45090.55    633.89 o 
  -1   3   0    92570.48    92801.61   2280.46 o 
   1   3   0    85896.08    83601.84   2052.43 o 
   3   3   0    43478.34    41620.05    826.38 o 
   5   3   0    16025.50    16068.26    783.78 o 
   7   3   0    10729.85    12452.33   1239.09 o 
   9   3   0     7137.65     8716.33   1459.48 o 
  -8   4   0    11397.92    13747.01   1400.21 o 
  -6   4   0    18687.72    17353.54   1267.32 o 
  -4   4   0    22721.81    22875.38    941.43 o 
  -2   4   0    49623.98    51574.50   1259.21 o 
   0   4   0   118938.24   102069.37   4650.78 o 
   2   4   0    50456.63    53361.00    905.44 o 
   4   4   0    21281.98    21139.34    762.73 o 
   6   4   0    18262.86    17911.96    785.62 o 
   8   4   0    11424.73    12180.30   1355.28 o 
  -9   5   0      854.53      222.62   1343.41 o 
  -7   5   0     1166.40      463.93    520.26 o 
  -5   5   0     4011.60     4138.16    917.52 o 
  -3   5   0    12518.03    13733.13    687.57 o 
  -1   5   0    11764.76    11405.59    202.15 o 
   1   5   0    10746.68    10804.80    184.74 o 
   3   5   0    12626.88    12899.04    462.08 o 
   5   5   0     4873.02     4573.63    355.24 o 
   7   5   0      958.54     1335.65    565.71 o 
   9   5   0     1039.43     3129.14   1072.96 o 
  -8   6   0     1217.78     1807.49   1844.80 o 
  -6   6   0     5692.69     6353.24   1469.63 o 
  -4   6   0    11608.23    13177.53    851.10 o 
  -2   6   0     9403.25     9710.03    317.46 o 
   0   6   0    23974.31    23099.16    371.17 o 
   2   6   0     9005.35     9517.29    277.24 o 
   4   6   0     8965.81     9509.73    443.01 o 
   6   6   0     7115.13     7218.51    625.19 o 
   8   6   0     1151.18     1880.36    666.81 o 
  -9   7   0     8077.08     9789.36   2189.63 o 
  -7   7   0    13415.18    12523.25   1493.17 o 
  -5   7   0    15562.33    14932.72   1487.24 o 
  -3   7   0    41380.03    38829.67   1184.60 o 
  -1   7   0    69537.78    60453.46   1126.84 o 
   1   7   0    66348.43    60374.46   1202.30 o 
   3   7   0    38875.47    38067.93    799.83 o 
   5   7   0    15959.70    15281.43    687.53 o 
   7   7   0    12560.19    13421.59   1459.24 o 
   9   7   0     8889.80    11293.58   2142.31 o 
  -8   8   0    11387.07    11235.45   2992.44 o 
  -6   8   0    12016.75    11940.28   1162.63 o 
  -4   8   0    15039.70    13810.18    765.32 o 
  -2   8   0    33576.15    33507.09   1124.10 o 
   0   8   0    42442.98    41740.04    859.62 o 
   2   8   0    27727.14    27462.14    850.31 o 
   4   8   0    18079.06    18923.63   1256.51 o 
   6   8   0    10218.06     9836.38   1083.13 o 
   8   8   0    11435.95    10942.11   1092.88 o 
  -9   9   0      106.03     -737.08   1294.25 o 
  -7   9   0      131.27     -548.28    793.57 o 
  -5   9   0      204.69     -294.45    808.73 o 
  -3   9   0      358.06      -35.91    421.36 o 
  -1   9   0      342.72      670.38    393.73 o 
   1   9   0      245.62      744.13    163.16 o 
   3   9   0      427.35      477.81    147.42 o 
   5   9   0      242.15      982.39    500.60 o 
   7   9   0       98.82      106.89    751.75 o 
   9   9   0       79.51     1212.42   1277.93 o 
  -8  10   0     3782.24     3692.39   1423.78 o 
  -6  10   0     7391.90     7987.97   1833.99 o 
  -4  10   0    12531.05    12306.21    832.79 o 
  -2  10   0    18259.65    16118.54    654.80 o 
   0  10   0    51272.77    54448.89   1239.48 o 
   2  10   0    17523.40    16849.81    402.42 o 
   4  10   0    13566.61    15125.84    490.31 o 
   6  10   0     9319.65     9119.47   1070.73 o 
   8  10   0     3474.41     3206.50    842.80 o 
  -7  11   0    10823.66    11796.11   2726.40 o 
  -5  11   0    16422.80    15865.05   1974.68 o 
  -3  11   0    21274.35    20189.92    959.71 o 
  -1  11   0    53896.32    36751.52   1715.97 o 
   1  11   0    55437.00    45950.87   1244.78 o 
   3  11   0    20341.40    19604.56    471.42 o 
   5  11   0    16017.53    16221.84    700.05 o 
   7  11   0    11005.31    11575.76    821.52 o 
  -8  12   0     1341.48     2913.64   1505.20 o 
  -6  12   0     3705.70     3565.30   1735.67 o 
  -4  12   0     3628.74     3239.29   1063.09 o 
  -2  12   0    13443.86    11457.90   1038.85 o 
   0  12   0    25065.12    27219.63    783.92 o 
   2  12   0    14092.23    13294.48    445.79 o 
   4  12   0     4246.90     4047.38    596.61 o 
   6  12   0     3713.44     4370.30    490.44 o 
   8  12   0     1684.04     2384.66    838.71 o 
  -7  13   0      590.34     -374.12   1765.48 o 
  -5  13   0      378.22     1508.16    713.72 o 
  -3  13   0     5674.35     5192.88   1097.95 o 
  -1  13   0     4620.36     4413.57    497.57 o 
   1  13   0     3509.08     3356.75    481.34 o 
   3  13   0     5590.81     5120.30    280.13 o 
   5  13   0      939.05      839.91    325.07 o 
   7  13   0      556.21      572.23    475.51 o 
  -6  14   0     6125.37     6634.44   1322.32 o 
  -4  14   0    10926.23    12496.23   1226.44 o 
  -2  14   0    40477.56    26601.91   2026.45 o 
   0  14   0    15522.13    16397.02    692.90 o 
   2  14   0    34582.18    29069.49   1320.66 o 
   4  14   0    12551.64    14231.14   1051.97 o 
   6  14   0     6245.61     5349.58    641.59 o 
  -7  15   0     5320.04     4797.83   1775.06 o 
  -5  15   0     7954.70     8873.58   2231.47 o 
  -3  15   0    19341.28    17036.58   2065.16 o 
  -1  15   0    25360.84    23130.32   1046.06 o 
   1  15   0    25763.33    25964.92   1021.14 o 
   3  15   0    20636.22    19746.32    480.15 o 
   5  15   0     9631.50     9803.98    767.12 o 
   7  15   0     4595.66     5507.87    967.21 o 
  -6  16   0      129.48      261.15   1851.25 o 
  -4  16   0     3091.74     3235.63    957.61 o 
  -2  16   0     1007.42      976.09    945.06 o 
   0  16   0     2157.72     2274.01    441.60 o 
   2  16   0     1018.01     1219.56    376.40 o 
   4  16   0     3709.05     3107.86    592.57 o 
   6  16   0       75.14      790.84    570.18 o 
  -5  17   0     3281.75     3874.56   1279.09 o 
  -3  17   0     4540.77     1250.15    815.53 o 
  -1  17   0     5215.51     6095.18    576.65 o 
   1  17   0     5176.93     5602.80    514.03 o 
   3  17   0     3414.05     3545.08    665.26 o 
   5  17   0     3002.80     3530.83    961.55 o 
  -6  18   0     6572.07     8199.08   3466.62 o 
  -4  18   0    10753.85     5621.04   2575.60 o 
  -2  18   0    15203.62    12533.54   2105.43 o 
   0  18   0    19455.28    20400.17   1376.45 o 
   2  18   0    13539.98    13527.43    838.34 o 
   4  18   0    10358.63    10202.07   1106.13 o 
   6  18   0     6708.84     7448.16   1160.55 o 
  -5  19   0     4155.93     4218.52   1667.85 o 
  -3  19   0     5445.44     3495.39   1170.13 o 
  -1  19   0     8531.65     9605.80    998.45 o 
   1  19   0     8989.06    10456.27   1209.00 o 
   3  19   0     5548.65     5851.23    752.19 o 
   5  19   0     3619.90     4596.69   1280.08 o 
  -4  20   0       63.65     1323.02   1893.96 o 
  -2  20   0      157.15      818.32    883.35 o 
   0  20   0       83.35      -93.32    440.65 o 
   2  20   0      140.46     1460.38   1475.39 o 
   4  20   0       49.46      502.21   1103.73 o 
  -3  21   0     5725.02     4236.83   2412.60 o 
  -1  21   0     7301.43     8122.96   1116.74 o 
   1  21   0     7531.13     7753.24    844.61 o 
   3  21   0     4872.54     5583.37    872.88 o 
  -2  22   0     6916.02     7820.26   1596.20 o 
   0  22   0    12232.65    14742.21   1981.75 o 
   2  22   0     7045.50     7243.96    645.20 o 
  -1  23   0     1796.84     1929.76    854.58 o 
   1  23   0     2249.56     1709.79    882.11 o 
  -9   1   1     5673.82     6200.67   1120.87 o 
  -7   1   1    11335.68    12170.09   1058.45 o 
  -5   1   1    13916.56    14416.39    542.89 o 
  -3   1   1    24843.50    25145.54    620.89 o 
  -1   1   1    61243.06    67314.02   1065.78 o 
   1   1   1    78239.72    82878.10   1187.46 o 
   3   1   1    34617.43    32746.10    646.03 o 
   5   1   1    15415.07    14748.65    829.14 o 
   7   1   1     9132.26     8633.25    840.46 o 
   9   1   1     4091.59     5287.75   1011.12 o 
  -8   2   1    11651.45    11383.26    600.00 o 
  -6   2   1    25637.80    24324.93    998.00 o 
  -4   2   1    33794.69    34611.49    795.91 o 
   2   2   1   189848.30   224367.89   6266.88 o 
   4   2   1    34337.23    35975.14   1049.35 o 
   6   2   1    22527.22    23856.20   1385.10 o 
   8   2   1     8761.96     9412.48   1119.77 o 
  -9   3   1     1865.82     1152.45    853.29 o 
  -7   3   1     4714.12     4848.61    304.12 o 
  -5   3   1     9619.46     9867.61    531.63 o 
  -3   3   1     7883.27     8146.43    536.08 o 
  -1   3   1    26850.65    26063.22    517.25 o 
   1   3   1    29534.81    27344.75    506.61 o 
   3   3   1    13599.19    13288.36    317.59 o 
   5   3   1    10346.36    10602.77    698.80 o 
   7   3   1     4327.81     5341.06    918.24 o 
   9   3   1     1011.68     2475.82   1514.96 o 
  -8   4   1     2110.30     3990.60   1284.93 o 
  -6   4   1     2663.89     2395.12    261.23 o 
  -4   4   1    11610.03    12921.98    416.16 o 
  -2   4   1    21862.64    23575.48    612.78 o 
   2   4   1     5176.39     5538.61     75.10 o 
   4   4   1      479.70      988.36    522.22 o 
   6   4   1     2314.94     2798.34    427.40 o 
   8   4   1     1637.46     2031.21   1015.84 o 
  -9   5   1     7313.01     8988.47   1865.20 o 
  -7   5   1    15377.73    17026.29   1543.20 o 
  -5   5   1    20275.57    21536.82   1665.06 o 
  -3   5   1    40548.63    40401.29   1483.75 o 
  -1   5   1    53284.72    49635.08    791.96 o 
   1   5   1    80912.49    79147.16   1668.29 o 
   3   5   1    66710.02    64051.22   1569.74 o 
   5   5   1    15360.63    14788.24    568.44 o 
   7   5   1    10583.00    10187.46    908.75 o 
   9   5   1     5899.95     6588.39   1386.72 o 
  -8   6   1    10423.41    11137.83   2813.74 o 
  -6   6   1    10987.53    12202.13   1777.16 o 
  -4   6   1    41360.07    40027.17   1808.36 o 
  -2   6   1    52312.49    52890.38   1534.66 o 
   0   6   1    34600.84    30942.02    749.37 o 
   2   6   1   102755.89   109225.87   2463.79 o 
   4   6   1    13691.41    13623.65    518.82 o 
   6   6   1     5782.99     5722.90    935.91 o 
   8   6   1     7773.56     8988.28    982.49 o 
  -9   7   1     1203.44     1294.60   1395.54 o 
  -7   7   1      315.73       59.45    769.86 o 
  -5   7   1      289.97      857.20    756.96 o 
  -3   7   1     7687.39     7683.06    581.05 o 
  -1   7   1     1528.36     1316.21    125.45 o 
   1   7   1     3328.19     2995.14    178.53 o 
   3   7   1     8017.54     8567.33    274.67 o 
   5   7   1      662.34     1012.53    275.26 o 
   7   7   1     1352.24     1546.74    890.51 o 
   9   7   1      434.38      -68.37   1308.04 o 
  -8   8   1     3049.79     1601.60   2018.09 o 
  -6   8   1     5792.27     5138.66    935.30 o 
  -4   8   1     7232.73     8152.19    535.90 o 
  -2   8   1    10284.80     9200.28    597.44 o 
   0   8   1    41958.65    43623.95    904.70 o 
   2   8   1    28459.22    30084.88    688.26 o 
   4   8   1    13086.95    12906.61    694.84 o 
   6   8   1     9981.95     9809.66   1046.37 o 
   8   8   1     3702.69     3604.16    770.05 o 
  -9   9   1     6675.33     5829.89   2016.69 o 
  -7   9   1    18026.68    18422.18   1917.84 o 
  -5   9   1    25127.58    26186.65   2073.00 o 
  -3   9   1    19825.05    18873.53   1060.47 o 
  -1   9   1    63481.32    45450.52   1539.28 o 
   1   9   1    64493.52    57748.53   1356.52 o 
   3   9   1    32419.80    31963.65    925.15 o 
   5   9   1    17593.14    16175.98   1054.87 o 
   7   9   1     9950.83     8675.59   1374.40 o 
   9   9   1     5146.86     4861.56   1964.81 o 
  -8  10   1     4937.28     6024.45   1594.11 o 
  -6  10   1    10228.29    10216.12   1926.39 o 
  -4  10   1     7797.53     6809.64    639.98 o 
  -2  10   1    17577.88    15580.37    676.76 o 
   0  10   1    31466.38    31632.94    741.41 o 
   2  10   1    17183.88    17103.82    401.05 o 
   4  10   1    13784.05    14182.64    719.11 o 
   6  10   1     7507.46     6845.35    990.12 o 
   8  10   1     3285.05     2959.90    839.35 o 
  -7  11   1      253.94     -139.29    868.88 o 
  -5  11   1      367.21     1130.20    929.20 o 
  -3  11   1        3.38      757.13    313.63 o 
  -1  11   1      445.15      181.01    259.37 o 
   1  11   1     1777.80     1479.30    307.37 o 
   3  11   1     1505.56     1283.22    239.36 o 
   5  11   1      308.86      622.76    316.96 o 
   7  11   1      146.96      799.69    436.51 o 
  -8  12   1     6766.14     8120.46   1967.70 o 
  -6  12   1     7535.93     7291.85   2088.52 o 
  -4  12   1    11299.53     9932.66   1572.66 o 
  -2  12   1    18735.85    13707.50   1105.97 o 
   0  12   1    35600.01    38489.43   1035.74 o 
   2  12   1    24172.59    22383.60    623.32 o 
   4  12   1    17450.78    18113.55    789.30 o 
   6  12   1     8874.25     9648.48    625.53 o 
   8  12   1     4079.98     5241.53    991.40 o 
  -7  13   1     9406.12    10720.30   3013.36 o 
  -5  13   1    14175.43    14508.04   1363.81 o 
  -3  13   1    13162.20    11706.85   1430.23 o 
  -1  13   1    36559.82    28602.33   2017.04 o 
   1  13   1    33179.07    31228.60   1434.42 o 
   3  13   1    31387.01    30687.47   1048.32 o 
   5  13   1    13483.63    14068.51    774.22 o 
   7  13   1     7632.76     9014.78    802.55 o 
  -6  14   1     3178.68     2156.16   1154.96 o 
  -4  14   1     2418.72     2617.97    726.10 o 
  -2  14   1    11421.59     7529.64   1188.96 o 
   0  14   1     2200.29     2458.41    349.69 o 
   2  14   1     7337.35     6517.51    451.87 o 
   4  14   1     7468.64     7026.10   2056.24 o 
   6  14   1     1900.78     2245.26    496.88 o 
  -7  15   1     2408.41     1422.91   1559.76 o 
  -5  15   1     1386.59     2408.59   1474.34 o 
  -3  15   1     1588.83     1626.53    633.01 o 
  -1  15   1    11627.70    10487.18    676.10 o 
   1  15   1     3933.16     3934.67    487.93 o 
   3  15   1     4271.96     4186.22    538.00 o 
   5  15   1      804.51     1172.58    480.42 o 
   7  15   1     1462.45     2045.50    807.04 o 
  -6  16   1    10322.26    10222.57   3257.95 o 
  -4  16   1    14071.68    12482.11   1505.37 o 
  -2  16   1    24989.87    15882.49   1974.50 o 
   0  16   1    13858.71    14309.06    742.83 o 
   2  16   1    21289.47    19251.26    871.14 o 
   4  16   1    16273.85    15037.63   1153.92 o 
   6  16   1     5012.67     5044.26    802.78 o 
  -5  17   1     5811.13     5818.38   1478.00 o 
  -3  17   1    12404.22     7583.16   1136.31 o 
  -1  17   1     9576.76     9122.14    684.77 o 
   1  17   1    15783.02    15670.90    786.41 o 
   3  17   1    15647.94    13941.82   1042.25 o 
   5  17   1     6155.33     6785.53   1124.39 o 
  -6  18   1       80.97     3246.79   2098.63 o 
  -4  18   1      281.28    -1142.06   1632.46 o 
  -2  18   1      966.35     1328.07   1220.86 o 
   0  18   1      194.07      414.38    650.19 o 
   2  18   1      510.26      601.68    419.73 o 
   4  18   1      294.56     -255.25    602.80 o 
   6  18   1      107.20     -432.54    665.99 o 
  -5  19   1     5564.72     5920.54   1732.18 o 
  -3  19   1     3350.16     2148.66   1034.84 o 
  -1  19   1    10290.20    11198.20   1050.62 o 
   1  19   1     7893.25     8329.29   1118.16 o 
   3  19   1     2913.11     1711.75    624.83 o 
   5  19   1     3680.25     4540.94   1287.94 o 
  -4  20   1     6789.36     4232.47   2652.31 o 
  -2  20   1    11515.75    11918.49   1562.38 o 
   0  20   1    17761.85    19293.50   1103.75 o 
   2  20   1     8399.21     9722.29   1368.19 o 
   4  20   1     9587.78     8745.07   1788.97 o 
  -3  21   1     2383.65     1104.58   2056.96 o 
  -1  21   1     5433.14     5702.93   1031.83 o 
   1  21   1     5376.74     4981.43    758.48 o 
   3  21   1     1822.51     2014.51    984.55 o 
  -2  22   1      987.34     2282.38   1144.15 o 
   0  22   1      602.45     1332.78   1554.01 o 
   2  22   1      663.59     1635.18    837.85 o 
  -1  23   1     6033.81     6447.92   1043.58 o 
   1  23   1     6799.99     7128.25   1866.94 o 
  -6   0   2    31600.43    30735.71   2335.55 o 
  -4   0   2    14611.82    13643.17    930.24 o 
  -2   0   2   108812.20   113433.13   3173.22 o 
   2   0   2   104580.91   111841.63   3409.97 o 
   4   0   2    42375.95    42840.91   1456.56 o 
   6   0   2    29143.40    29756.13   1552.61 o 
   8   0   2    10415.32     9808.88   1338.36 o 
  -9   1   2     2656.94     4623.68    949.42 o 
  -7   1   2    10815.98    10508.04   1001.66 o 
  -5   1   2    15836.77    17460.30    596.09 o 
  -3   1   2     8827.54     9149.01    369.63 o 
  -1   1   2    49418.67    55182.49   1446.18 o 
   1   1   2    47355.87    48424.96    507.11 o 
   3   1   2    23682.86    23825.43    495.84 o 
   5   1   2    17681.43    17878.38    907.05 o 
   7   1   2     4918.84     5151.98    728.92 o 
  -8   2   2     1160.79     2123.56    954.83 o 
  -6   2   2      123.04       -3.84    339.17 o 
  -4   2   2     6675.68     7163.39    298.62 o 
  -2   2   2    39592.10    44074.14    737.82 o 
   0   2   2    17359.84    17181.27    276.84 o 
   2   2   2    25691.85    26947.34    343.12 o 
   4   2   2     3871.43     4383.61    377.80 o 
   6   2   2       44.70      889.42    526.53 o 
   8   2   2      265.88      575.00    732.71 o 
  -9   3   2     8262.54     9827.26   1533.42 o 
  -7   3   2    14362.72    15663.52   1181.24 o 
  -5   3   2    23146.15    25230.66    907.99 o 
  -3   3   2    32826.15    36050.43    946.02 o 
  -1   3   2    29082.04    30891.73    399.57 o 
   1   3   2    70301.94    72887.83   1712.48 o 
   3   3   2    67163.70    65914.55   1379.32 o 
   5   3   2    15240.06    14072.73    674.65 o 
   7   3   2    10166.77     8222.25   1188.58 o 
   9   3   2     5525.25     6428.03   1596.72 o 
  -8   4   2    13113.06    11265.60   1359.16 o 
  -6   4   2    21958.40    23170.97   1224.78 o 
  -4   4   2    38175.40    38455.11    924.91 o 
  -2   4   2    50483.22    46446.40    690.92 o 
   0   4   2    41717.60    34477.02    591.60 o 
   2   4   2   115709.33   123252.48   2995.20 o 
   4   4   2    48754.87    50145.89   1419.28 o 
   6   4   2     8887.56     9315.38    758.77 o 
   8   4   2     8949.51    10807.84   1230.68 o 
  -9   5   2      812.31     1436.33   1292.33 o 
  -7   5   2     2962.34     1254.94   1451.33 o 
  -5   5   2     2694.38     3477.08    793.92 o 
  -3   5   2     6929.44     6957.74     98.27 o 
  -1   5   2     6484.14     6121.93    137.60 o 
   1   5   2     8133.68     7733.98    148.36 o 
   3   5   2     8749.67     8700.60    148.58 o 
   5   5   2     5022.24     5259.94    468.58 o 
   7   5   2     1066.79     1662.92    640.34 o 
   9   5   2     1804.33     4135.89   1638.21 o 
  -8   6   2     3656.43     4914.12   1983.22 o 
  -6   6   2     4648.90     5030.57   1319.88 o 
  -4   6   2    10226.11    10477.62    869.75 o 
  -2   6   2     8063.77     7764.12    415.44 o 
   0   6   2     7515.81     6933.76    170.78 o 
   2   6   2    39654.00    41467.77    775.42 o 
   4   6   2     2770.09     2726.78    234.37 o 
   6   6   2     3679.60     4064.49    479.93 o 
   8   6   2     3099.07     3154.40    760.06 o 
  -9   7   2     5435.51     5647.89   1799.47 o 
  -7   7   2    17577.56    17230.26   1688.77 o 
  -5   7   2    27294.18    29302.86   2059.75 o 
  -3   7   2    35741.38    34591.62   1422.91 o 
  -1   7   2    45728.35    42150.58   1036.59 o 
   1   7   2    79269.83    79331.45   1945.65 o 
   3   7   2    50283.12    47998.54    714.75 o 
   5   7   2    23311.37    23194.50    801.74 o 
   7   7   2     7053.54     7147.09   1188.39 o 
   9   7   2     5788.92     6088.09   1927.45 o 
  -8   8   2     7056.01     8924.66   2583.28 o 
  -6   8   2    17948.97    18058.87   1471.20 o 
  -4   8   2    13739.54    13378.53    731.50 o 
  -2   8   2    27982.02    26301.19    981.67 o 
   0   8   2    57176.53    57010.04   1211.77 o 
   2   8   2    24742.68    24190.58    577.07 o 
   4   8   2    27337.20    26293.60   1108.33 o 
   6   8   2     6968.32     7915.88    947.38 o 
   8   8   2     5034.43     4998.15    903.05 o 
  -9   9   2      302.43      177.99   1395.71 o 
  -7   9   2      336.48      831.75    865.39 o 
  -5   9   2      226.96      232.56    775.09 o 
  -3   9   2     1731.45     1543.90    476.63 o 
  -1   9   2      483.61     1001.31    202.70 o 
   1   9   2     1759.11     1313.81    178.62 o 
   3   9   2      894.43     1092.37    163.83 o 
   5   9   2      205.23      514.02    394.46 o 
   7   9   2      202.73      725.57    583.68 o 
  -8  10   2     4866.23     7323.75   2501.34 o 
  -6  10   2    17063.94    16166.30   2353.33 o 
  -4  10   2     8487.23     7433.76    680.42 o 
  -2  10   2     8854.75     7325.50    436.01 o 
   0  10   2    25973.55    25720.80    630.60 o 
   2  10   2    14275.69    12528.01    468.78 o 
   4  10   2    19421.89    20310.70    729.68 o 
   6  10   2    11412.92    11263.40    744.60 o 
   8  10   2     4340.09     4657.41   1445.46 o 
  -7  11   2    14709.47    15490.76   1897.62 o 
  -5  11   2    22279.40    22567.48   2245.24 o 
  -3  11   2    19083.20    18568.79    926.93 o 
  -1  11   2    41637.02    27662.26   2284.90 o 
   1  11   2    45121.85    38960.48   1155.49 o 
   3  11   2    27348.51    26963.63    709.81 o 
   5  11   2    24584.07    24879.99    861.23 o 
   7  11   2     7155.95     7937.16    671.67 o 
  -8  12   2     2458.68     2150.58   1600.73 o 
  -6  12   2     7836.64     8560.48   2135.94 o 
  -4  12   2     5733.71     5308.98   1053.15 o 
  -2  12   2     6455.69     5722.67    830.35 o 
   0  12   2    22933.82    24524.53    737.24 o 
   2  12   2     4775.68     4881.57    359.79 o 
   4  12   2    10545.86    10708.55    637.45 o 
   6  12   2     5263.63     4799.96    512.46 o 
   8  12   2     1850.55     2676.29   1124.45 o 
  -7  13   2      581.79      981.67   1756.93 o 
  -5  13   2     1213.99      550.89    767.94 o 
  -3  13   2     1362.37     1438.43    784.15 o 
  -1  13   2      229.44      750.21    370.08 o 
   1  13   2     3161.49     2850.10    462.88 o 
   3  13   2     4032.57     4063.46    410.11 o 
   5  13   2      354.53       39.47    378.36 o 
   7  13   2      701.19      187.89    565.88 o 
  -6  14   2     8310.77     7799.16   1597.07 o 
  -4  14   2    14327.47    13573.09   1291.99 o 
  -2  14   2    17973.20    10678.63   1277.52 o 
   0  14   2    26339.82    27213.91    933.76 o 
   2  14   2    27182.71    23641.37    974.05 o 
   4  14   2    14717.61    13797.86    396.44 o 
   6  14   2     5535.40     6743.01    674.92 o 
  -7  15   2     7589.58     9597.24   1984.96 o 
  -5  15   2    10167.55     8402.88   2392.38 o 
  -3  15   2    17523.95    12610.59   1127.94 o 
  -1  15   2     8285.73     7215.74    607.64 o 
   1  15   2    24532.42    25410.58   1041.94 o 
   3  15   2    20691.97    20978.59   1012.52 o 
   5  15   2    10209.98     9512.31    932.69 o 
   7  15   2     5580.16     6446.17   1034.34 o 
  -6  16   2      577.83     -685.83   1686.85 o 
  -4  16   2     1314.57     1485.67    849.00 o 
  -2  16   2     2090.21     1194.01    926.58 o 
   0  16   2     3701.60     3778.07    522.05 o 
   2  16   2     2324.14     2086.28    422.93 o 
   4  16   2     1047.99      905.60    144.28 o 
   6  16   2      967.97     1037.22    592.92 o 
  -5  17   2     4434.64     4204.58   1370.44 o 
  -3  17   2     3775.53     1052.63    829.83 o 
  -1  17   2     4823.86     4267.49    545.09 o 
   1  17   2    13314.35    13712.53    708.49 o 
   3  17   2     3776.34     3934.64    706.15 o 
   5  17   2     3339.05     4002.38   1005.05 o 
  -6  18   2     7478.36     4058.66   3506.20 o 
  -4  18   2    10868.84     9664.01   2676.54 o 
  -2  18   2    13814.44    11726.38   2096.01 o 
   0  18   2    22978.07    23926.75   1251.58 o 
   2  18   2    14687.83    15077.94    871.84 o 
   4  18   2     8878.00     8951.10   1119.45 o 
   6  18   2     7634.70     7492.43   1098.78 o 
  -5  19   2     4003.57     2704.61   1562.38 o 
  -3  19   2     6414.32     3559.89   1143.28 o 
  -1  19   2     7899.22     8388.90    972.02 o 
   1  19   2    10542.39    11222.66   1260.30 o 
   3  19   2     7549.94     7693.45   1018.67 o 
   5  19   2     2780.47     3974.13   1273.70 o 
  -4  20   2      131.65    -1586.09   1635.77 o 
  -2  20   2       29.63      813.27    908.45 o 
   0  20   2      739.23     2335.25    661.16 o 
   2  20   2       19.60      165.50    861.23 o 
   4  20   2      368.52      575.40    981.41 o 
  -3  21   2     6121.05     3802.22   2460.02 o 
  -1  21   2     6006.52     5975.10   1045.30 o 
   1  21   2     8926.42     9600.38   1078.52 o 
   3  21   2     5424.83     6898.29    956.84 o 
  -2  22   2     8660.96     7751.40   1704.81 o 
   0  22   2    10664.02    12118.92   1380.74 o 
   2  22   2     6586.63     8217.45   1583.91 o 
  -1  23   2     2733.28     2167.80    839.41 o 
   1  23   2     2325.10     2702.31    948.42 o 
  -9   1   3     4654.43     5327.63   1036.43 o 
  -7   1   3    10510.09    10948.98    970.46 o 
  -5   1   3    24432.07    25531.68    756.72 o 
  -3   1   3    31289.23    32743.28    701.02 o 
  -1   1   3    36487.62    43324.74    536.86 o 
   1   1   3    34252.46    37542.86    383.26 o 
   3   1   3    34259.57    35079.23    787.88 o 
   5   1   3    22735.79    22358.68    856.41 o 
   7   1   3     7915.26     7395.81    863.91 o 
  -8   2   3    10914.68    12041.03   1296.11 o 
  -6   2   3    39274.52    40254.07   1600.67 o 
  -4   2   3    56106.52    57234.73   1408.51 o 
  -2   2   3    45948.97    47444.44    638.73 o 
   0   2   3    64852.87    48460.37    965.72 o 
   2   2   3    36125.24    33195.55    414.16 o 
   4   2   3    68549.36    66909.05   1705.31 o 
   6   2   3    17942.41    17746.96    947.05 o 
   8   2   3     7684.13     7914.76   1144.13 o 
  -9   3   3     1378.12     1160.85   1043.74 o 
  -7   3   3     6006.58     7828.15    862.59 o 
  -5   3   3    13963.20    14987.30    646.88 o 
  -3   3   3     7180.49     7968.10    305.04 o 
  -1   3   3    20099.22    21114.79    283.72 o 
   1   3   3    16887.78    17071.12    213.39 o 
   3   3   3    11926.01    12374.66    264.81 o 
   5   3   3    13857.32    13722.71    666.10 o 
   7   3   3     2475.28     3102.24    533.46 o 
   9   3   3     1194.61     2506.92   1665.58 o 
  -8   4   3     1533.52     1532.06    234.71 o 
  -6   4   3     2331.76     2637.65    561.18 o 
  -4   4   3    10152.86     9797.09    655.63 o 
   2   4   3    16695.46    16157.50    249.84 o 
   4   4   3    16806.03    16557.06    577.22 o 
   6   4   3      846.69      739.00    588.00 o 
   8   4   3     1207.38     2065.94   1015.23 o 
  -9   5   3     6896.41     8563.79   1823.70 o 
  -7   5   3    14386.71    15797.94   1432.67 o 
  -5   5   3    39950.37    41775.81    779.73 o 
  -3   5   3    42558.10    42485.09    738.53 o 
  -1   5   3    20225.28    22627.54    308.36 o 
   1   5   3    54797.36    59618.17    983.21 o 
   3   5   3    66109.59    66285.79   1038.42 o 
   5   5   3    21993.71    22057.88   1141.20 o 
   7   5   3    11908.73    12901.39   1402.22 o 
   9   5   3     4263.79     4581.06   1531.91 o 
  -8   6   3     8509.98    10489.83   2584.67 o 
  -6   6   3    13847.89    15543.58   1839.74 o 
  -4   6   3    44838.59    43023.83    763.49 o 
  -2   6   3    20209.29    18310.08    544.62 o 
   0   6   3    29603.54    26021.43    580.97 o 
   2   6   3    99443.27   104144.81   1714.15 o 
   4   6   3    38845.41    37797.02    938.54 o 
   6   6   3    10420.48    10210.62    668.06 o 
   8   6   3     6880.96     7472.32    902.46 o 
  -9   7   3     1032.38      952.73   1295.30 o 
  -7   7   3      432.31      920.31    711.63 o 
  -5   7   3      884.47      852.67    774.56 o 
  -3   7   3     6073.17     5273.24    341.35 o 
  -1   7   3      262.50      539.48    234.13 o 
   1   7   3     5422.29     3968.88    559.44 o 
   3   7   3     1615.64     1352.16     89.74 o 
   5   7   3      443.76      563.94    272.57 o 
   7   7   3     1200.79      895.89    822.45 o 
   9   7   3      269.04     -569.84    948.38 o 
  -8   8   3     2650.49     1260.43   2148.66 o 
  -6   8   3    10128.74    10017.38   1086.27 o 
  -4   8   3    12960.62    12598.22    714.42 o 
  -2   8   3    17446.38    15657.42    781.71 o 
   2   8   3    13404.96    12218.52    392.82 o 
   4   8   3    19522.33    18368.04    354.67 o 
   6   8   3     1889.78     2337.77    627.76 o 
   8   8   3     3021.94     3308.65    832.29 o 
  -9   9   3     5275.99     7841.35   2030.64 o 
  -7   9   3    15748.67    17691.03   1835.73 o 
  -5   9   3    27950.19    27741.36   2212.29 o 
  -3   9   3    27045.11    26636.78   1393.97 o 
  -1   9   3    43529.36    34900.19   1086.27 o 
   1   9   3    49153.77    45123.92   1038.51 o 
   3   9   3    37932.95    38487.90    803.22 o 
   5   9   3    30080.05    28163.10   1246.07 o 
   7   9   3     9989.81     9888.51   1485.50 o 
  -8  10   3     4022.51     5701.93   1581.90 o 
  -6  10   3    12315.00    12670.39   2097.58 o 
  -4  10   3    13858.53    12392.33    839.59 o 
  -2  10   3    13542.46    12371.41    583.49 o 
   0  10   3    20830.56    21579.94    561.84 o 
   2  10   3    14746.01    15340.14    391.08 o 
   4  10   3    12985.51    12502.72    288.22 o 
   6  10   3    12358.34    10959.44    751.69 o 
   8  10   3      799.30     2508.03   1231.90 o 
  -7  11   3      179.30     -603.89    901.30 o 
  -5  11   3     1046.95     1078.78   1033.80 o 
  -3  11   3      984.19     1565.86    378.48 o 
  -1  11   3      952.02      963.98    283.96 o 
   1  11   3      100.25      241.17    203.67 o 
   3  11   3     1627.64     1547.73    232.66 o 
   5  11   3       79.74      563.07    279.94 o 
   7  11   3      315.50      542.82    416.93 o 
  -8  12   3     4457.52     6182.57   1787.27 o 
  -6  12   3    11682.29    11687.85   2441.02 o 
  -4  12   3    16162.35    14614.21   1833.99 o 
  -2  12   3    21340.89    16301.41   1226.79 o 
   0  12   3    12945.78    13322.03    510.16 o 
   2  12   3    23337.36    20850.75    703.67 o 
   4  12   3    14990.07    13704.61    492.27 o 
   6  12   3     8678.33     8878.40    673.78 o 
   8  12   3     3928.66     4215.43   1073.67 o 
  -7  13   3     8241.94    10402.14   2862.38 o 
  -5  13   3    20630.32    20887.96   1709.86 o 
  -3  13   3    19153.03    17205.50   1663.67 o 
  -1  13   3    25740.26    21821.86   1041.64 o 
   1  13   3    23716.19    24367.79   1381.68 o 
   3  13   3    21458.54    21771.38    866.95 o 
   5  13   3    14772.96    15641.29    877.37 o 
   7  13   3     6712.83     7667.47    980.75 o 
  -6  14   3     1884.80     3813.72   1078.78 o 
  -4  14   3     9696.28     8661.42    998.41 o 
  -2  14   3     1294.07      422.24    823.73 o 
   0  14   3     4441.14     4918.60    422.24 o 
   2  14   3     2857.13     2882.77    441.29 o 
   4  14   3     4853.96     4250.18    371.12 o 
   6  14   3     1689.59     2151.68    619.89 o 
  -7  15   3     1164.46     2430.73   1306.63 o 
  -5  15   3     4360.24     3682.45   1927.78 o 
  -3  15   3     2864.32     2130.53   1080.87 o 
  -1  15   3     2194.10     2698.77    459.30 o 
   1  15   3     4370.90     4688.75    534.59 o 
   3  15   3     5004.06     4920.23    760.01 o 
   5  15   3     2059.00     2634.05    674.02 o 
   7  15   3     1170.63     1260.26    948.13 o 
  -6  16   3     7651.43     8986.20   3084.66 o 
  -4  16   3    22719.41    19499.91   1888.21 o 
  -2  16   3    10856.19     7339.44   1643.97 o 
   0  16   3    13957.14    14408.24    813.91 o 
   2  16   3    25253.13    24866.46   1197.99 o 
   4  16   3    15093.87    13662.98   1036.86 o 
   6  16   3     7097.30     8150.34   1325.75 o 
  -5  17   3     8330.81     6547.10   1620.61 o 
  -3  17   3    14218.02     8725.22   1240.38 o 
  -1  17   3     5550.87     5962.49    860.25 o 
   1  17   3    12538.05    12827.90    978.97 o 
   3  17   3    13969.31    12745.36   1357.58 o 
   5  17   3     5446.06     5329.17    978.06 o 
  -6  18   3       52.03      999.11   2116.24 o 
  -4  18   3      333.03      -63.98   1418.38 o 
  -2  18   3     1475.86      318.86   1213.01 o 
   0  18   3      775.35     1005.86    498.59 o 
   2  18   3     1913.23     1971.48    496.75 o 
   4  18   3      305.49      302.90    560.95 o 
  -5  19   3     4946.70     4555.69   1657.39 o 
  -3  19   3     5111.60     3626.49   1266.53 o 
  -1  19   3     7089.69     8154.07   1336.40 o 
   1  19   3     7799.35     8614.02   1085.21 o 
   3  19   3     6029.10     5631.21    948.06 o 
   5  19   3     5688.55     6599.49   1514.69 o 
  -4  20   3     7763.28     6559.65   2823.16 o 
  -2  20   3    12356.29    10626.16   1605.79 o 
   0  20   3    16857.40    18052.32   1330.46 o 
   2  20   3     9395.99     9172.23    998.08 o 
   4  20   3     9011.71     9221.83   1396.52 o 
  -3  21   3     2474.25      679.55   2041.80 o 
  -1  21   3     5680.65     6140.68   1031.54 o 
   1  21   3     3030.68     3037.15    812.54 o 
   3  21   3     5479.19     5558.14    925.25 o 
  -2  22   3      484.34      345.18    946.28 o 
   0  22   3      292.86      770.30   1336.44 o 
   2  22   3      800.34     1178.14   1133.27 o 
  -1  23   3     6137.61     5088.45   1442.44 o 
  -8   0   4     9266.43     9823.00   1453.59 o 
  -6   0   4    41864.25    44375.05   2139.77 o 
  -4   0   4    17177.57    17301.04    630.91 o 
  -2   0   4   143721.06   150955.98   5030.74 o 
   0   0   4    59517.26    60422.63   1462.31 o 
   2   0   4    36592.96    34045.29    567.09 o 
   4   0   4    41695.14    40419.77   1666.80 o 
   6   0   4    22753.59    22518.67   1950.97 o 
  -9   1   4     2526.59     2070.76    884.59 o 
  -7   1   4    10029.40    10499.94    955.59 o 
  -5   1   4    14083.83    14676.55   1082.09 o 
  -3   1   4    23032.03    23250.76    478.85 o 
  -1   1   4    40749.98    44534.93    672.96 o 
   1   1   4    17579.41    19775.77    203.65 o 
   3   1   4    18050.98    18301.15    341.06 o 
   5   1   4    17641.92    18383.74    641.11 o 
   7   1   4     4994.35     4982.57   1211.53 o 
  -8   2   4      150.66     1526.13   2424.98 o 
  -6   2   4      639.78      672.94    422.30 o 
  -4   2   4        3.11     -222.52    254.56 o 
  -2   2   4    12373.31    12766.20    379.62 o 
   0   2   4     2084.50     2245.20     54.80 o 
   2   2   4     5291.47     5171.81    143.63 o 
   4   2   4      999.32     1265.25    177.57 o 
   6   2   4     1962.80     2507.99    416.22 o 
   8   2   4      442.02     4134.84   1235.33 o 
  -9   3   4     5345.47     6729.65   1162.18 o 
  -7   3   4    11325.25    10783.32   1321.88 o 
  -5   3   4    29370.59    29872.54   1238.24 o 
  -3   3   4    59886.61    63666.15    956.12 o 
  -1   3   4    21309.58    22334.55    344.21 o 
   1   3   4    37298.12    40695.00    439.03 o 
   3   3   4    43883.72    45805.85    773.67 o 
   5   3   4    19197.23    20018.01    940.62 o 
   7   3   4    11418.33    11777.59    855.29 o 
  -8   4   4     8309.89     9080.20    508.24 o 
  -6   4   4    23215.70    26019.03   1228.81 o 
  -4   4   4    67220.05    70814.58   1488.93 o 
  -2   4   4    33823.32    32437.34    519.28 o 
   2   4   4    52711.28    49693.85    885.60 o 
   4   4   4    38259.71    38170.66    912.66 o 
   6   4   4    18585.85    17795.54   1283.31 o 
   8   4   4    10200.79    10165.04   1187.70 o 
  -9   5   4     1010.93     1031.18   1249.62 o 
  -7   5   4     1515.24     1611.75    156.27 o 
  -5   5   4     5971.91     6126.32    200.65 o 
  -3   5   4     8943.97     9271.54    227.11 o 
  -1   5   4     6500.98     6401.04    180.35 o 
   1   5   4    10592.34    10533.65    223.77 o 
   3   5   4     5522.30     5447.33    161.29 o 
   5   5   4     2051.14     2551.16    535.95 o 
   7   5   4     3144.37     3917.77    797.20 o 
   9   5   4      451.89     1577.68    950.43 o 
  -8   6   4     2243.77     2515.46   1935.80 o 
  -6   6   4     4129.52     4035.77    466.78 o 
  -4   6   4    10306.43     9904.18    334.72 o 
   0   6   4    15388.13    14689.10    286.69 o 
   2   6   4     3352.62     2865.86    107.72 o 
   4   6   4    16446.04    15518.24    374.61 o 
   6   6   4     3346.79     3180.68    470.40 o 
   8   6   4     2030.22     3389.87    886.18 o 
  -9   7   4     4510.31     5610.06   1722.24 o 
  -7   7   4    11381.73    11330.99   1406.87 o 
  -5   7   4    34639.66    30452.94    547.23 o 
  -3   7   4    48277.14    46381.59    815.71 o 
  -1   7   4    29460.95    28883.67    584.87 o 
   1   7   4    42363.89    42567.77    840.71 o 
   3   7   4    41560.57    41247.18    670.84 o 
   5   7   4    25018.45    24924.16   1299.80 o 
   7   7   4    13347.24    13222.32   1781.08 o 
  -8   8   4     4067.46     6741.31   2194.34 o 
  -6   8   4    14633.51    15820.08   2123.03 o 
  -4   8   4    24291.89    23076.36   1435.81 o 
  -2   8   4    30818.12    29702.44    832.09 o 
   2   8   4    31846.10    32558.70    614.76 o 
   4   8   4    14292.11    14571.37    320.92 o 
   6   8   4    23976.02    23112.72   1299.39 o 
   8   8   4     3764.68     3456.11   1349.75 o 
  -9   9   4       89.28     2459.85   1402.86 o 
  -7   9   4      178.09     1035.37    804.90 o 
  -5   9   4      121.62      125.69    785.20 o 
  -3   9   4     1010.40     1046.00    293.75 o 
  -1   9   4       12.19      413.41    180.61 o 
   1   9   4     1170.68      883.92    147.60 o 
   3   9   4      140.85       92.90    100.55 o 
   5   9   4      221.76      167.42    291.89 o 
   7   9   4      983.50     1257.79    581.74 o 
  -8  10   4     3905.10     4626.12   1569.53 o 
  -6  10   4    12857.07    13585.47   2066.38 o 
  -4  10   4    12735.73    12551.84   1345.51 o 
  -2  10   4    31446.77    30202.08   1077.73 o 
   0  10   4    18242.68    18448.57    441.61 o 
   2  10   4     9451.61     8509.89    338.11 o 
   4  10   4    14813.26    14499.46    374.80 o 
   6  10   4    11515.94    10292.22    600.10 o 
   8  10   4     1129.46     2104.07   1788.92 o 
  -7  11   4    12308.44    13982.60   2930.55 o 
  -5  11   4    21823.74    22127.99   2240.19 o 
  -3  11   4    30649.98    30362.81   1337.14 o 
  -1  11   4    35693.37    31003.55   1248.05 o 
   1  11   4    22290.53    20873.57    576.32 o 
   3  11   4    29370.52    29756.26    637.63 o 
   5  11   4    21248.31    22883.91   1310.35 o 
   7  11   4     8953.69     8730.53    850.66 o 
  -8  12   4     2614.17     2054.70   1660.88 o 
  -6  12   4     4460.99     4099.98   1865.72 o 
  -4  12   4     4199.05     4514.72   1062.04 o 
  -2  12   4    14185.04    12673.18    736.56 o 
   0  12   4    14469.56    15575.10    680.83 o 
   2  12   4     6176.38     5974.99    538.07 o 
   4  12   4     6889.60     6901.98    288.11 o 
   6  12   4     3645.18     3848.34    641.62 o 
  -7  13   4       81.09     1666.11   1730.78 o 
  -5  13   4     2470.57     1887.34    846.39 o 
  -3  13   4     6395.82     5611.28   1130.03 o 
  -1  13   4      150.55      400.61    296.57 o 
   1  13   4     1726.97     2430.45    401.58 o 
   3  13   4     3592.21     4206.48    575.30 o 
   5  13   4      417.25     1078.09    602.75 o 
   7  13   4      855.37     1437.32   1003.75 o 
  -6  14   4     6751.08     5836.86   1465.97 o 
  -4  14   4    22155.64    22420.87   1530.13 o 
  -2  14   4    16237.21    13161.31   1411.23 o 
   0  14   4    18443.89    19335.46    810.30 o 
   2  14   4    20616.78    17303.78   1070.80 o 
   4  14   4    11048.85    10631.02    409.26 o 
   6  14   4     8628.99     8836.69   1051.84 o 
  -7  15   4     7441.22     7882.67   2015.12 o 
  -5  15   4    13792.45    13869.28   2839.02 o 
  -3  15   4    19334.73    16070.07   2011.29 o 
  -1  15   4    14137.07    13659.38    637.99 o 
   1  15   4    16890.39    18623.77   1113.00 o 
   3  15   4    18838.25    18854.81   1307.21 o 
   5  15   4     6406.34     6834.79    969.36 o 
   7  15   4     4983.71     5149.99   1148.78 o 
  -6  16   4     1402.91     1421.34   2213.86 o 
  -4  16   4      437.51      649.04    760.62 o 
  -2  16   4     4498.44     3502.01   1202.38 o 
   0  16   4      187.09      332.65    388.46 o 
   2  16   4     3032.05     3879.70    611.59 o 
   4  16   4      221.24      421.75    339.11 o 
   6  16   4      643.26      462.46    926.59 o 
  -5  17   4     4101.58     3693.43   1372.53 o 
  -3  17   4     5793.30     2542.31   1764.95 o 
  -1  17   4     4895.26     4875.72    648.01 o 
   1  17   4     2911.55     2929.57    452.44 o 
   3  17   4     5450.69     5726.75   1130.31 o 
   5  17   4     4681.23     5246.03   1048.48 o 
  -6  18   4     8924.48     9522.45   3665.36 o 
  -4  18   4     8068.97     7183.42   2426.20 o 
  -2  18   4    18031.82    16803.49   2453.92 o 
   0  18   4    13968.66    15179.18   1002.87 o 
   2  18   4    14799.95    15302.32   1089.15 o 
   4  18   4     9513.90     8530.79   1870.75 o 
  -5  19   4     3865.92     4540.69   1659.13 o 
  -3  19   4     8036.56     5027.43   2167.66 o 
  -1  19   4     7011.36     7717.49   1268.02 o 
   1  19   4     5649.71     6105.57    798.81 o 
   3  19   4     5838.43     6916.82   1064.38 o 
   5  19   4     4994.82     5934.21   1492.15 o 
  -4  20   4      161.78      521.61   1899.54 o 
  -2  20   4      135.55      571.12    844.99 o 
   0  20   4       27.44      231.81    589.65 o 
   2  20   4      321.89     1510.41    656.08 o 
   4  20   4      125.65      678.84   1082.74 o 
  -3  21   4     6933.66     7534.70   2647.08 o 
  -1  21   4     7213.13     8253.83   1133.88 o 
   1  21   4     5733.34     6268.82    979.02 o 
   3  21   4     6885.99     7233.69   1224.75 o 
  -2  22   4    10112.10    11856.78   1867.81 o 
   0  22   4     9317.59    11107.88   1361.53 o 
   2  22   4     6673.95     7061.93   1581.74 o 
  -9   1   5     4316.13     5666.70   1064.11 o 
  -7   1   5     7535.11     7878.36    869.50 o 
  -5   1   5    18067.59    17114.21    918.91 o 
  -3   1   5    53094.32    52618.11   1108.49 o 
  -1   1   5    49494.32    49672.17    959.88 o 
   1   1   5    18897.40    19321.87    211.44 o 
   3   1   5    18909.87    19636.35    304.99 o 
   5   1   5    20177.27    21497.47    805.49 o 
   7   1   5     7901.72     9185.01    888.58 o 
   9   1   5     3082.19     4044.36   1221.21 o 
  -8   2   5     9525.74    10744.15   1227.71 o 
  -6   2   5    20484.78    21791.31   1299.94 o 
  -4   2   5    73612.31    79011.56   2177.94 o 
  -2   2   5    78148.45    84772.86   1611.17 o 
   0   2   5    33102.85    34490.43    408.38 o 
   2   2   5    24911.98    23008.79    298.85 o 
   4   2   5    48510.49    49062.87   1274.46 o 
   6   2   5    23544.49    23110.04   1115.85 o 
   8   2   5     5391.80     6073.61   1105.10 o 
  -9   3   5     1678.05     1873.21    891.29 o 
  -7   3   5     6826.51     8108.15   1147.64 o 
  -5   3   5     9878.73    10104.07    717.85 o 
  -3   3   5     9463.85     9913.49    253.65 o 
  -1   3   5    25857.48    26620.38    418.10 o 
   1   3   5     9775.90    10235.64    146.32 o 
   3   3   5    10715.70    10576.14    227.01 o 
   5   3   5     9102.78     9238.66    656.45 o 
   7   3   5     1960.60     4708.51   2032.03 o 
   9   3   5     2083.66     2158.60   1049.14 o 
  -8   4   5     1013.00      806.10    316.23 o 
  -6   4   5     1001.37     1387.24    204.65 o 
  -4   4   5     9793.94    10538.73    319.40 o 
  -2   4   5     4701.93     4627.87    185.99 o 
   2   4   5     7899.25     7309.01    222.07 o 
   4   4   5      512.56      393.98    174.25 o 
   6   4   5     7016.08     6095.25    628.62 o 
   8   4   5      864.00     2043.02    775.78 o 
  -9   5   5     4854.87     6651.00   1772.28 o 
  -7   5   5     8366.53     8469.41    429.00 o 
  -5   5   5    32584.41    32396.38    827.91 o 
  -3   5   5    57133.24    56503.20   1081.92 o 
  -1   5   5    38593.75    37542.02    847.96 o 
   1   5   5    37103.86    37486.91    663.50 o 
   3   5   5    27777.79    27957.08    488.85 o 
   5   5   5    22495.69    22694.41    796.51 o 
   7   5   5    13026.82    14372.49   1226.53 o 
   9   5   5     4791.08     4724.78   1029.00 o 
  -8   6   5     4244.81     4481.42   2164.35 o 
  -6   6   5     9505.40     9550.40    310.15 o 
  -4   6   5    54503.80    56888.58   1189.29 o 
  -2   6   5    28898.65    28958.25    564.46 o 
   0   6   5    32069.53    32231.23    504.80 o 
   2   6   5    33498.56    34788.54    572.99 o 
   4   6   5    21013.22    20991.39    486.93 o 
   6   6   5    10165.11    10057.39   1082.93 o 
   8   6   5    10794.76    10862.63   1670.00 o 
  -9   7   5      738.13       83.16   1301.75 o 
  -7   7   5      169.12      858.94    721.92 o 
  -5   7   5     2159.94     2301.88    160.03 o 
  -3   7   5     3722.22     3993.38    180.03 o 
  -1   7   5      115.50      298.88     92.49 o 
   1   7   5     7885.91     7311.43    361.83 o 
   3   7   5     2436.91     2297.44    147.13 o 
   5   7   5      267.26      433.57    473.90 o 
   7   7   5     1412.36      970.65    947.07 o 
  -8   8   5     3773.94     5207.87   2329.27 o 
  -6   8   5     8272.69     9998.90   1630.02 o 
  -4   8   5     9366.71     9339.51    222.56 o 
  -2   8   5    18311.78    17913.82    607.55 o 
   0   8   5    23753.96    25879.49    544.00 o 
   2   8   5     8553.34     8008.69    263.82 o 
   4   8   5    12015.12    12430.50    310.74 o 
   6   8   5     6183.54     5251.38    629.54 o 
   8   8   5     2009.43     2324.92   1260.96 o 
  -9   9   5     4917.88     5391.09   3216.11 o 
  -7   9   5    11818.02    13452.97   1637.17 o 
  -5   9   5    21408.19    20236.82   1988.27 o 
  -3   9   5    42051.01    40903.89   1459.70 o 
  -1   9   5    46884.12    41892.34    870.44 o 
   1   9   5    19140.59    16688.90    509.84 o 
   3   9   5    24622.40    24794.61    432.39 o 
   5   9   5    28088.44    28124.13    867.83 o 
   7   9   5     9245.46     9661.37   1178.16 o 
  -8  10   5     3058.95     2391.33   1364.16 o 
  -4  10   5    11364.99    11336.91   1269.50 o 
  -2  10   5    21697.10    21764.16   1142.23 o 
   0  10   5    14870.47    15365.45    447.50 o 
   2  10   5     8387.80     8098.54    467.64 o 
   4  10   5    16012.33    15891.83    460.19 o 
   6  10   5     6772.05     6721.48    550.56 o 
   8  10   5     3848.74     3110.60   1124.71 o 
  -7  11   5       80.40      754.86   1518.45 o 
  -5  11   5      504.56     -915.25    930.07 o 
  -3  11   5     1259.11      553.51    398.00 o 
  -1  11   5      634.14       10.27    223.74 o 
   1  11   5      280.13     -136.95    220.86 o 
   3  11   5     1348.46     1421.50    229.55 o 
   5  11   5      358.41      451.19    510.79 o 
   7  11   5      198.21      588.77    656.57 o 
  -8  12   5     3734.54     4875.76   1771.05 o 
  -6  12   5    10501.92    11347.20   1444.88 o 
  -4  12   5    18378.23    18688.04   1188.08 o 
  -2  12   5    25229.74    23497.90   1072.67 o 
   0  12   5    20675.07    22729.71    734.93 o 
   2  12   5    15461.70    14997.91    827.54 o 
   4  12   5    12463.57    12269.96    404.80 o 
   6  12   5     7765.65     8769.00   1037.69 o 
  -7  13   5     7749.53     7334.56   1741.77 o 
  -5  13   5    15597.86    15709.03   1520.19 o 
  -3  13   5    28020.77    27240.50   2128.79 o 
  -1  13   5    27487.30    25161.05    811.23 o 
   1  13   5    19458.37    19949.38    672.45 o 
   3  13   5    17542.65    18090.13   1084.18 o 
   5  13   5    16089.54    17186.65   1030.12 o 
   7  13   5     5865.52     7883.10   1280.99 o 
  -6  14   5     3227.18     4108.00   1210.57 o 
  -4  14   5     6295.26     7164.41   1576.32 o 
  -2  14   5     2188.12     2393.25    864.35 o 
   0  14   5     4812.75     5355.73    378.89 o 
   2  14   5     4110.73     4366.12    658.89 o 
   4  14   5     4302.57     4358.98    293.24 o 
   6  14   5      567.11     1110.32    696.48 o 
  -7  15   5      663.89     4410.29   2399.70 o 
  -5  15   5     1636.48      402.36   1671.68 o 
  -3  15   5     6743.69     6111.96   1358.06 o 
  -1  15   5     4452.16     4481.71    458.69 o 
   1  15   5     3530.69     3785.43    643.27 o 
   3  15   5     1845.57     2537.86    526.01 o 
   5  15   5     2008.75     2940.48    627.43 o 
  -6  16   5     7521.11     7287.49   1802.61 o 
  -4  16   5    22982.22    22632.51   1939.46 o 
  -2  16   5    12548.68    10966.98   1733.22 o 
   0  16   5    14929.71    16326.97   1175.52 o 
   2  16   5    18642.41    17908.46   1316.59 o 
   4  16   5     9506.05     8984.10    454.27 o 
   6  16   5     6919.27     8112.12   1386.16 o 
  -5  17   5    10568.77     9267.05   2993.66 o 
  -3  17   5    12563.87    10682.29   2058.36 o 
  -1  17   5    10328.28    10302.15    870.03 o 
   1  17   5    11343.08    12590.67    852.49 o 
   3  17   5     8129.71     6791.63   1190.76 o 
   5  17   5     5827.07     5937.42    861.63 o 
  -6  18   5      348.72       21.09   2514.59 o 
  -4  18   5      234.41     -177.12    916.82 o 
  -2  18   5      756.82     1216.15    800.71 o 
   0  18   5      843.05      729.55    485.61 o 
   2  18   5      417.38      819.03    625.99 o 
   4  18   5      110.03      437.12    533.56 o 
  -5  19   5     3263.26     3545.25   1432.85 o 
  -3  19   5     4786.43     3434.90   1975.55 o 
  -1  19   5     8896.08     8713.14   1366.59 o 
   1  19   5     2919.32     3513.91    806.73 o 
   3  19   5     4418.57     4805.58   1295.80 o 
  -4  20   5     6042.57     6072.91   1682.49 o 
  -2  20   5    12421.73    12298.19   1738.98 o 
   0  20   5    11596.78    12511.95   1569.87 o 
   2  20   5     7758.65     8876.88    878.40 o 
   4  20   5     9331.20     8716.77   1039.66 o 
  -3  21   5     2666.82     1410.01   2118.33 o 
  -1  21   5     5399.71     5490.49    862.44 o 
   1  21   5     2520.06     3869.12   1129.95 o 
   3  21   5     2460.51     2734.46   1063.88 o 
  -2  22   5      850.39     2415.57   1844.62 o 
   0  22   5      302.03     1171.48   1104.49 o 
  -8   0   6    11736.31    12246.24   1529.08 o 
  -6   0   6    18378.86    18459.31   1193.66 o 
  -4   0   6    24380.79    25962.28   1051.75 o 
  -2   0   6   153576.34   167012.45   5916.53 o 
   0   0   6   108267.45   119136.44   3696.05 o 
   2   0   6    15431.05    15352.79    318.65 o 
   4   0   6    32201.62    33942.05   1501.54 o 
   6   0   6    25123.53    25288.66   1388.74 o 
   8   0   6     6772.93     7513.78   1218.42 o 
  -9   1   6     2380.05     2355.69    880.08 o 
  -7   1   6     8428.21     9314.80    950.19 o 
  -5   1   6     9606.31     9501.82    659.48 o 
  -3   1   6    24459.71    24810.75    545.04 o 
  -1   1   6    47054.66    47268.85    623.72 o 
   1   1   6    12113.05    11732.61    148.09 o 
   3   1   6    16416.86    16005.61    304.93 o 
   5   1   6    13157.64    12598.12    807.03 o 
   7   1   6     4324.16     7384.30   2265.81 o 
   9   1   6     2477.35     2612.35    895.30 o 
  -8   2   6      204.06     1168.75    842.14 o 
  -6   2   6     1800.12     1920.83    467.88 o 
  -4   2   6     4769.75     5018.72    252.91 o 
  -2   2   6      380.11      394.12    102.95 o 
   0   2   6     8755.36    10234.65    179.41 o 
   2   2   6     1312.08     1656.67     89.84 o 
   4   2   6      932.47      962.25    241.23 o 
   6   2   6     1104.07     1504.10    623.25 o 
   8   2   6      175.94      214.50    572.18 o 
  -9   3   6     5624.74     7190.16   1183.94 o 
  -7   3   6     8149.68     9312.96   1492.38 o 
  -5   3   6    20640.13    21293.09    552.81 o 
  -3   3   6    42739.82    42625.48   1106.84 o 
  -1   3   6    45480.16    44882.57    793.97 o 
   1   3   6    46131.84    42868.66    450.92 o 
   3   3   6    17505.42    17432.84    384.50 o 
   5   3   6    12959.17    12659.54    701.52 o 
   7   3   6    12435.21    13225.82   1822.83 o 
  -8   4   6     8682.83     8557.79    583.49 o 
  -6   4   6    12480.72    11907.00    850.87 o 
  -4   4   6    34926.96    36964.24    803.75 o 
  -2   4   6    66715.28    72687.52   1352.63 o 
   0   4   6    57460.84    60067.80    901.92 o 
   2   4   6    29974.51    29830.17    464.35 o 
   4   4   6    14792.69    15575.53    438.72 o 
   6   4   6    19028.44    19710.44    872.79 o 
   8   4   6     9052.13     9471.44   1638.35 o 
  -9   5   6      871.26     3142.71   1269.85 o 
  -7   5   6     1270.34     1298.87    262.89 o 
  -5   5   6     4849.18     5302.06    309.45 o 
  -3   5   6     6869.75     7199.60    236.93 o 
  -1   5   6     8109.20     8400.24    294.62 o 
   1   5   6     8256.23     8650.09    167.04 o 
   3   5   6     5452.44     5344.03    167.35 o 
   5   5   6     1552.90     1752.42    350.68 o 
   7   5   6     1961.17     2662.30    903.92 o 
  -8   6   6     1686.00      944.02   1802.26 o 
  -6   6   6     4518.91     4599.48    286.34 o 
  -4   6   6     7611.22     7827.85    293.24 o 
  -2   6   6     8779.45     8615.64    218.73 o 
   0   6   6    14954.62    17089.12    298.81 o 
   2   6   6     6398.02     6837.43    139.80 o 
   4   6   6     3882.50     4215.34    261.94 o 
   6   6   6     2832.34     2231.26    699.02 o 
   8   6   6     2383.49     2473.74   1162.00 o 
  -9   7   6     6989.32     4412.91   1882.28 o 
  -7   7   6     8353.24     7738.71    629.00 o 
  -5   7   6    19497.95    19102.46   1119.22 o 
  -3   7   6    42545.15    40710.54    942.15 o 
  -1   7   6    62065.50    58847.82    959.29 o 
   1   7   6    36685.71    33638.54    796.15 o 
   3   7   6    19302.97    18933.13    380.60 o 
   5   7   6    12704.03    12340.70    599.28 o 
   7   7   6    13277.67    13595.16   1087.04 o 
  -8   8   6     8182.99     7351.13   1597.77 o 
  -6   8   6     6605.42     7333.69   1687.72 o 
  -4   8   6    17184.15    16944.58    705.88 o 
  -2   8   6    43854.13    43819.03    918.53 o 
   0   8   6    19481.83    18876.93    444.79 o 
   2   8   6    15363.08    15643.13    389.97 o 
   4   8   6    10059.68    10245.27    344.98 o 
   6   8   6    13607.76    13179.05    930.27 o 
   8   8   6     4215.71     4913.33    855.29 o 
  -7   9   6       16.79     1002.94   1483.75 o 
  -5   9   6      383.78      441.59    854.41 o 
  -3   9   6      111.02       89.87    124.33 o 
  -1   9   6      745.33      842.52    231.92 o 
   1   9   6     1277.52     1593.72    266.94 o 
   3   9   6      125.71      327.25    167.87 o 
   5   9   6      209.63       88.86    360.07 o 
   7   9   6      205.61      280.98   1393.19 o 
  -8  10   6     4220.33     5401.38   1609.27 o 
  -6  10   6     7708.28     8389.80   1843.40 o 
  -4  10   6    11150.56    11034.10   1269.50 o 
  -2  10   6    37022.06    38251.23   1659.13 o 
   0  10   6    13143.42    14549.24    566.62 o 
   2  10   6    11466.00    11492.30    449.00 o 
   4  10   6    14854.99    15374.04    452.04 o 
   6  10   6     6837.72     6430.75    841.05 o 
   8  10   6     3687.41     4067.45    680.94 o 
  -7  11   6     8312.09     9725.90   2707.05 o 
  -5  11   6    14675.31    15799.50   1267.93 o 
  -3  11   6    34964.96    34660.31   2119.20 o 
  -1  11   6    44388.57    42243.80   1158.18 o 
   1  11   6    17436.10    17010.31    765.24 o 
   3  11   6    19492.70    19082.90   1321.93 o 
   5  11   6    16813.93    16005.99    537.48 o 
   7  11   6     8418.35     9158.33   1234.19 o 
  -8  12   6     3455.88     4949.33   2923.40 o 
  -6  12   6     3017.64     4381.18   1111.03 o 
  -4  12   6     5180.74     5326.59    759.92 o 
  -2  12   6    13750.46    13445.48    780.67 o 
   0  12   6    10593.42    10619.10    479.57 o 
   2  12   6     5066.10     4801.58    361.87 o 
   4  12   6     7124.49     6982.08    324.00 o 
   6  12   6     2869.26     3238.42    681.10 o 
  -7  13   6        9.46     -259.06   1011.48 o 
  -5  13   6     1019.17      471.75   1323.02 o 
  -3  13   6     5013.26     5807.05    677.46 o 
  -1  13   6     1542.30     1462.53    360.15 o 
   1  13   6     4037.99     4304.34    425.72 o 
   3  13   6     1769.06     1921.81    255.30 o 
   5  13   6      451.97      314.71    265.65 o 
   7  13   6     1093.00     1358.78    636.38 o 
  -6  14   6     4514.70     5635.68   2272.61 o 
  -4  14   6    17688.66    18927.22   2222.40 o 
  -2  14   6    20076.98    18761.78   1104.05 o 
   0  14   6    23843.80    26181.37   1038.59 o 
   2  14   6    21227.93    19381.20    948.91 o 
   4  14   6     7672.51     7457.64    427.80 o 
   6  14   6     6356.15     6467.45    841.34 o 
  -7  15   6     3847.06     3396.72   2978.66 o 
  -5  15   6    15362.54    14771.98   1888.38 o 
  -3  15   6    13856.84    14167.22   1871.65 o 
  -1  15   6    17782.36    17024.71    918.09 o 
   1  15   6    20181.95    22572.93    970.31 o 
   3  15   6    10729.17    10091.21    703.62 o 
   5  15   6     7029.10     6781.09    675.96 o 
  -6  16   6     2058.34     2121.12   1425.70 o 
  -4  16   6     2145.45     3385.73    889.80 o 
  -2  16   6      701.18      546.54    589.42 o 
   0  16   6     1931.65     2459.76    462.04 o 
   2  16   6     2260.83     2941.36    696.65 o 
   4  16   6      463.17      648.23    578.42 o 
   6  16   6      747.58      128.31    634.39 o 
  -5  17   6     2963.47     4103.12   2212.82 o 
  -3  17   6     2851.77     4000.78   1516.01 o 
  -1  17   6     7597.30     8369.79   1044.10 o 
   1  17   6     3390.81     4214.32    778.61 o 
   3  17   6     3073.74     2979.38    733.95 o 
   5  17   6     3040.91     3272.30    687.34 o 
  -4  18   6     9040.89     9919.76   1484.10 o 
  -2  18   6    14269.93    13841.21   1447.32 o 
   0  18   6    16051.33    18299.11   1167.26 o 
   2  18   6     9554.00    10144.00   1262.86 o 
   4  18   6     8435.16     8432.67    979.29 o 
  -5  19   6     3712.08     2373.03   2738.61 o 
  -3  19   6     6583.62     7606.52   2388.89 o 
  -1  19   6     7526.70     8261.71    974.41 o 
   1  19   6     7761.98     8728.64    750.80 o 
   3  19   6     3695.13     4726.58    919.71 o 
  -4  20   6        7.25     -579.83   1093.59 o 
  -2  20   6      203.53     -580.53    876.55 o 
   0  20   6       22.09      451.75    846.16 o 
   2  20   6       92.78      342.80    979.23 o 
  -3  21   6     4847.44     6743.57   2713.85 o 
  -1  21   6     6054.91     7079.34   1256.95 o 
   1  21   6     5026.02     4268.76   1277.96 o 
   0  22   6     7683.94     9575.18   1077.51 o 
  -7   1   7     5674.31     5990.46    834.49 o 
  -5   1   7    10724.27    11959.69    662.12 o 
  -3   1   7    32045.51    32154.92    551.32 o 
  -1   1   7    52477.63    53719.82   1073.88 o 
   1   1   7    25314.48    23376.48    307.84 o 
   3   1   7    16942.40    16236.79    324.49 o 
   5   1   7    10312.17     9648.67    474.95 o 
   7   1   7     6599.67     7430.12    824.76 o 
  -8   2   7     6484.55     7173.07   1120.59 o 
  -6   2   7    19889.15    20026.99    858.03 o 
  -4   2   7    22999.28    24106.98    595.02 o 
  -2   2   7    68633.90    73030.02   1513.65 o 
   0   2   7    76859.73    82925.27   3284.81 o 
   2   2   7    36406.89    36393.92    507.85 o 
   4   2   7    19848.84    20384.37    532.16 o 
   6   2   7    12822.98    13472.90    845.33 o 
   8   2   7    10144.26    10972.91   1545.47 o 
  -9   3   7     1073.89     1429.77    857.62 o 
  -7   3   7     5675.97     5841.64    441.57 o 
  -5   3   7     4848.39     5313.63    315.05 o 
  -3   3   7    10728.87    11346.90    318.27 o 
  -1   3   7    21653.84    21718.50    429.78 o 
   1   3   7    11000.41    11048.85    158.58 o 
   3   3   7     8978.79     8757.35    258.21 o 
   5   3   7     6209.89     6760.98    686.96 o 
   7   3   7     2265.93     1981.20    512.71 o 
  -8   4   7      717.30      961.27    350.48 o 
  -6   4   7     3274.23     2277.46    698.92 o 
  -4   4   7     7018.46     7250.08    347.65 o 
  -2   4   7     2440.06     2435.15    145.24 o 
   0   4   7     6287.22     6679.01    130.94 o 
   2   4   7     2607.52     2710.35    105.45 o 
   4   4   7     1414.34     1888.96    214.16 o 
   6   4   7     2507.04     3124.07    740.39 o 
   8   4   7      835.78     1170.55    775.91 o 
  -9   5   7     6671.04     9092.02   2869.36 o 
  -7   5   7    11571.57    12258.11    604.14 o 
  -5   5   7    19982.20    21822.36    722.42 o 
  -3   5   7    32122.03    31593.53   1104.49 o 
  -1   5   7    47327.41    49253.39   1112.42 o 
   1   5   7    60053.45    56498.39    788.97 o 
   3   5   7    16555.28    15856.37    380.96 o 
   5   5   7    12082.33    11196.29    846.36 o 
   7   5   7     9552.67     9556.16   1402.34 o 
  -8   6   7     6050.16     7006.64   1453.59 o 
  -6   6   7    14942.53    14969.49    556.53 o 
  -4   6   7    22765.57    23275.11    559.43 o 
  -2   6   7    20991.42    21385.32    500.16 o 
   0   6   7    54248.72    58239.50   1115.40 o 
   2   6   7    37491.21    38031.61    625.17 o 
   4   6   7     8233.65     8502.44    347.84 o 
   6   6   7     9975.96    10313.16    675.03 o 
   8   6   7     6329.69     6416.05    907.38 o 
  -9   7   7      332.81    -1951.66   1951.66 o 
  -7   7   7      178.25      390.68    290.18 o 
  -5   7   7     3207.30     3332.16    283.56 o 
  -3   7   7     1554.93     1489.07    222.84 o 
  -1   7   7      727.97      692.68    141.81 o 
   1   7   7     5760.33     5593.01    225.61 o 
   3   7   7     1750.09     1687.25    152.98 o 
   5   7   7     1021.25     1146.48    272.66 o 
   7   7   7      779.53      554.47    796.89 o 
  -8   8   7     2897.95     3071.58   1339.06 o 
  -6   8   7     4912.27     4579.98    750.85 o 
  -4   8   7     5081.84     5053.83    313.73 o 
  -2   8   7    22578.99    22760.54    982.81 o 
   0   8   7    20819.86    23386.51    491.67 o 
   2   8   7    12684.33    12492.32    261.56 o 
   4   8   7     7384.76     7727.57    349.40 o 
   6   8   7     3697.87     3606.86    647.22 o 
   8   8   7     2069.25      878.35    708.99 o 
  -7   9   7    13211.08    13107.97   2826.99 o 
  -5   9   7    12263.62    12524.75    780.06 o 
  -3   9   7    32623.26    31139.05    937.80 o 
  -1   9   7    50622.18    48325.34   1088.25 o 
   1   9   7    28485.62    27182.58    638.61 o 
   3   9   7    21769.42    21330.46    544.85 o 
   5   9   7    14099.45    14140.40    540.77 o 
   7   9   7     6722.32     6889.93   1274.35 o 
  -8  10   7     4916.66     4444.46   1586.09 o 
  -6  10   7     6158.49     7344.33   1081.91 o 
  -4  10   7    10813.53    10478.50    878.12 o 
  -2  10   7    23080.94    23694.38    900.96 o 
   0  10   7    17064.57    17674.94    504.95 o 
   2  10   7     6777.21     6632.12    256.07 o 
   4  10   7    11170.31    10988.76    367.50 o 
   6  10   7     3761.12     3935.74    654.27 o 
  -7  11   7       75.34    -1596.02   1596.02 o 
  -5  11   7       85.23       27.72    556.82 o 
  -3  11   7      217.47     -606.51    606.51 o 
  -1  11   7      496.30      695.83    310.58 o 
   1  11   7      816.32      717.41    323.30 o 
   3  11   7      165.18      371.54    169.47 o 
   5  11   7       74.74     -170.45    371.64 o 
   7  11   7      454.88      131.84    445.18 o 
  -8  12   7     5119.97     4820.85   3093.38 o 
  -6  12   7     4453.18     4789.99   1202.03 o 
  -4  12   7    11623.06    11428.61   1014.80 o 
  -2  12   7    19724.03    19135.21   1390.48 o 
   0  12   7    24341.56    26656.13    855.70 o 
   2  12   7    13821.45    12888.73    653.26 o 
   4  12   7    11550.49    11537.64    543.11 o 
   6  12   7     5775.20     6284.64    612.23 o 
  -7  13   7     8013.56     9849.15   1869.38 o 
  -5  13   7     7115.84     7187.42   1893.26 o 
  -3  13   7    24431.78    25555.91   1413.50 o 
  -1  13   7    28513.86    28631.62   1256.77 o 
   1  13   7    22598.65    24433.25   1118.78 o 
   3  13   7    12951.41    12919.22    636.26 o 
   5  13   7     9107.35     8332.73    534.18 o 
   7  13   7     5562.69     5474.45    718.99 o 
  -6  14   7     2886.80     1480.96   1990.19 o 
  -4  14   7     4427.50     5501.97   1617.47 o 
  -2  14   7     5870.13     5726.68    706.40 o 
   0  14   7     2262.07     2230.30    532.46 o 
   2  14   7     5421.48     5253.59    751.90 o 
   4  14   7     2354.69     2508.31    398.15 o 
   6  14   7      959.38      682.83    487.08 o 
  -7  15   7     1758.26     3874.74   2494.71 o 
  -5  15   7      300.73     1463.01    897.12 o 
  -3  15   7     3917.04     2992.26    799.84 o 
  -1  15   7     4599.99     5202.49    750.57 o 
   1  15   7     4908.90     5231.75    459.33 o 
   3  15   7     1223.83     1464.62    368.45 o 
   5  15   7     1993.85     1476.38    544.02 o 
  -6  16   7     8931.34     8505.39   1948.70 o 
  -4  16   7    11927.32    12121.76   2426.03 o 
  -2  16   7    13284.66    13397.89   1158.10 o 
   0  16   7    14288.80    16182.92    771.17 o 
   2  16   7    16629.21    17230.43    866.36 o 
   4  16   7     7670.53     6473.46    605.61 o 
  -5  17   7     7436.34     8583.14   2900.74 o 
  -3  17   7     8859.29    10379.82   2096.88 o 
  -1  17   7     9663.37     9708.14    887.66 o 
   1  17   7    13837.71    15800.47   1282.65 o 
   3  17   7     6630.41     7669.16    756.52 o 
   5  17   7     5174.43     4486.40    931.46 o 
  -4  18   7      298.93     -517.42    910.37 o 
  -2  18   7       10.27      376.56    676.41 o 
   0  18   7      549.04      681.68    743.79 o 
   2  18   7      656.88     1208.72    755.08 o 
   4  18   7       87.08     -439.35    694.06 o 
  -3  19   7     5565.97     4599.09   2248.03 o 
  -1  19   7     8140.29     8530.68    827.94 o 
   1  19   7     3090.65     3692.50    731.51 o 
   3  19   7     3883.17     3529.03    741.23 o 
  -4  20   7     6701.56     6682.56   1758.33 o 
  -2  20   7    13600.65    13833.90   2844.78 o 
   0  20   7     9229.18    10822.19   1137.74 o 
   2  20   7     7710.20     8643.19   1105.73 o 
  -1  21   7     3380.13     3216.98   1110.51 o 
   1  21   7     2251.88     2865.10    789.08 o 
  -8   0   8    22829.76    21693.03   3095.82 o 
  -6   0   8     3936.51     4438.88   1141.01 o 
  -4   0   8    23817.34    24837.48   1191.57 o 
  -2   0   8    40415.10    39660.28    817.28 o 
   0   0   8    84940.84    90854.65   2756.74 o 
   2   0   8    45466.25    44273.28    942.55 o 
   4   0   8    28845.86    29013.15    838.04 o 
   6   0   8     7580.04     8001.22   1248.93 o 
  -7   1   8     6672.27     7026.32    822.73 o 
  -5   1   8     5358.90     5652.57    621.47 o 
  -3   1   8    14858.72    14750.55    324.36 o 
  -1   1   8    28289.53    28985.39   1012.28 o 
   1   1   8    17482.50    17432.56    203.05 o 
   3   1   8    18119.82    18061.16    387.85 o 
   5   1   8     5344.56     5639.10    611.83 o 
   7   1   8     3032.76     4305.46    921.04 o 
  -8   2   8      973.36     6783.56   5653.55 o 
  -6   2   8     1575.85     2051.27    285.06 o 
  -4   2   8     4935.43     4987.88    218.35 o 
  -2   2   8     2406.14     2605.37    145.98 o 
   0   2   8     7327.79     7765.68    134.85 o 
   2   2   8     1943.20     2229.25    110.18 o 
   4   2   8      188.51      453.29    166.46 o 
   6   2   8      800.29      989.68    460.48 o 
   8   2   8      394.92     2995.92   1450.46 o 
  -7   3   8     8944.64     9186.19    418.15 o 
  -5   3   8    20728.76    21415.23    808.98 o 
  -3   3   8    17359.18    17620.38    504.00 o 
  -1   3   8    32759.27    35472.00    636.19 o 
   1   3   8    56369.98    54102.62    627.49 o 
   3   3   8    20290.68    19912.43    389.09 o 
   5   3   8     8652.76     8515.37    751.28 o 
   7   3   8     7831.67     7661.35    734.75 o 
  -8   4   8     9900.53    10380.66    709.85 o 
  -6   4   8    15863.43    15941.84    770.42 o 
  -4   4   8    24682.11    25125.71    759.43 o 
  -2   4   8    27623.36    26821.49    528.67 o 
   0   4   8    58000.62    62911.16   1257.09 o 
   2   4   8    44333.39    44896.37    599.66 o 
   4   4   8     9205.98     9171.56    326.19 o 
   6   4   8    11408.44    11643.88    815.97 o 
   8   4   8     6252.41     7368.92   1085.18 o 
  -9   5   8      647.01     4834.79   1901.81 o 
  -7   5   8     1416.43     1923.84    372.50 o 
  -5   5   8     2465.37     2382.44    215.70 o 
  -3   5   8     4034.12     4314.45    299.77 o 
  -1   5   8     6829.22     7554.30    420.49 o 
   1   5   8     9148.41     8453.56    164.06 o 
   3   5   8     2708.93     2651.04    132.58 o 
   5   5   8     1681.02     1946.48    377.84 o 
   7   5   8     1440.65     2168.75    719.03 o 
  -8   6   8     2744.23     2601.23   1170.30 o 
  -6   6   8     3807.96     4181.76   1244.83 o 
  -4   6   8     5587.61     5857.93    406.16 o 
  -2   6   8     8274.94     8300.04    325.94 o 
   0   6   8    14485.87    15316.62    411.45 o 
   2   6   8    12106.89    11673.84    209.16 o 
   4   6   8     1829.46     1623.91    206.34 o 
   6   6   8     3576.32     3446.00    769.79 o 
   8   6   8     1025.66      530.96    710.52 o 
  -7   7   8    13227.31    13198.88    640.19 o 
  -5   7   8    17555.00    17960.71    723.27 o 
  -3   7   8    20996.53    20669.27    653.51 o 
  -1   7   8    50276.92    52960.89   2167.05 o 
   1   7   8    46683.75    45967.99    929.95 o 
   3   7   8    21366.56    21542.93    527.42 o 
   5   7   8    11047.69    10576.97    583.18 o 
   7   7   8     6844.17     6548.30    753.22 o 
  -8   8   8     6694.87     7603.73   1614.33 o 
  -6   8   8     9530.38     9073.46    930.59 o 
  -4   8   8    16138.17    16076.02    639.99 o 
  -2   8   8    24560.20    25388.76   1349.78 o 
   0   8   8    34830.54    36017.96   1222.18 o 
   2   8   8    10571.59    10810.97    310.99 o 
   4   8   8    13418.94    13366.36    403.69 o 
   6   8   8     5521.45     4747.28    912.27 o 
  -7   9   8       35.74     -359.13   1286.58 o 
  -5   9   8      770.28      614.36    281.30 o 
  -3   9   8     1071.74     1326.13    248.68 o 
  -1   9   8      753.26      849.89    160.06 o 
   1   9   8      132.58      610.36    254.76 o 
   3   9   8      734.29      972.06    195.91 o 
   5   9   8      435.27      767.40    235.14 o 
   7   9   8       82.74     -398.75    398.75 o 
  -8  10   8     5805.69     7970.18   2822.81 o 
  -6  10   8     5313.71     4789.12   1087.84 o 
  -4  10   8     5339.80     5214.15    307.46 o 
  -2  10   8    15597.69    16053.86   1036.94 o 
   0  10   8    21248.28    22546.74    742.80 o 
   2  10   8    10293.36     9794.07    482.48 o 
   4  10   8    13546.40    14116.30    564.48 o 
   6  10   8     3566.10     4046.57    496.08 o 
  -7  11   8    10462.31    11894.78   1821.09 o 
  -5  11   8    10038.24    11004.63   1786.92 o 
  -3  11   8    24117.71    25190.68   1233.24 o 
  -1  11   8    34563.96    35021.58    974.12 o 
   1  11   8    23566.04    25846.47    819.97 o 
   3  11   8    21984.74    21797.51    702.48 o 
   5  11   8     9757.54     9989.91    572.94 o 
   7  11   8     4519.65     4564.33    742.35 o 
  -6  12   8     2794.97     3968.01   1630.37 o 
  -4  12   8     2153.56     4278.84   1157.75 o 
  -2  12   8    14640.66    15862.79   1287.63 o 
   0  12   8     8126.00     9055.04    593.68 o 
   2  12   8     8587.31     8498.11    434.16 o 
   4  12   8     5151.08     5264.97    400.84 o 
   6  12   8     1529.01     1570.68    530.75 o 
  -7  13   8      604.96    -1913.14   1913.14 o 
  -5  13   8     1292.03     2468.56   1354.05 o 
  -3  13   8      202.67     1440.17    757.13 o 
  -1  13   8     1711.91     2513.83    373.42 o 
   1  13   8     3800.48     3598.15    404.13 o 
   3  13   8      368.11      280.67    279.70 o 
   5  13   8      934.19      764.19    352.50 o 
  -6  14   8    10581.50    12686.95   3092.33 o 
  -4  14   8     7855.97     8391.55   1052.80 o 
  -2  14   8    12565.65    11986.83   1448.71 o 
   0  14   8    21618.40    23721.54   1502.75 o 
   2  14   8    14918.07    15106.68   1103.20 o 
   4  14   8     6341.47     6770.75    479.31 o 
   6  14   8     6628.28     7038.91   1004.93 o 
  -5  15   8     8241.04     7702.06   1538.32 o 
  -3  15   8     8228.94     7424.00   1006.78 o 
  -1  15   8    13559.60    12799.21    829.94 o 
   1  15   8    21834.04    26362.95   1389.53 o 
   3  15   8     8853.89     8391.75    726.45 o 
   5  15   8     5235.57     6478.07   1057.63 o 
  -6  16   8      175.13     -508.18   1919.59 o 
  -4  16   8     1740.32     2167.32   1468.76 o 
  -2  16   8      451.23      157.95   1015.14 o 
   0  16   8     2497.25     2900.83    539.06 o 
   2  16   8      995.93     1189.63    477.88 o 
   4  16   8      341.31      321.14    657.96 o 
  -5  17   8     2251.83     2512.84   1310.64 o 
  -3  17   8     2746.89     3051.19    958.83 o 
  -1  17   8     6757.07     6774.27    617.44 o 
   1  17   8     4334.58     4649.02    538.14 o 
   3  17   8     3039.10     3947.74   1106.02 o 
  -4  18   8     8715.65     7345.55   2559.57 o 
  -2  18   8    13275.12    15195.44   2257.79 o 
   0  18   8    15227.97    18340.33   1526.81 o 
   2  18   8     8431.80    10506.74    816.73 o 
   4  18   8     7916.85     7190.76   1079.80 o 
  -3  19   8     5282.63     4673.19   1347.25 o 
  -1  19   8     6975.07     7540.45   1128.64 o 
   1  19   8     5758.66     7238.41   1189.22 o 
   3  19   8     3520.92     4307.76    951.80 o 
  -2  20   8      151.41      139.12   1504.15 o 
   0  20   8      124.97     -363.58    535.39 o 
   2  20   8      390.35      989.88    915.39 o 
  -1  21   8     6042.61     6037.35   2038.31 o 
   1  21   8     6151.48     6724.16    882.72 o 
  -9   1   9     5173.31     5840.65    885.45 o 
  -7   1   9     7603.83     8180.94    861.14 o 
  -5   1   9    12156.01    12793.37    390.88 o 
  -3   1   9    18531.12    17964.22    508.99 o 
  -1   1   9    20483.78    21835.28    543.76 o 
   1   1   9    24427.54    24051.39    835.74 o 
   3   1   9    21678.59    21789.89    459.86 o 
   5   1   9     8645.36     7991.60    450.22 o 
   7   1   9     2872.98     2551.37    524.78 o 
  -8   2   9    15398.98    17378.32    973.91 o 
  -6   2   9    20915.23    21805.30    784.15 o 
  -4   2   9    20996.35    20566.78    761.06 o 
  -2   2   9    31567.67    30410.65    533.54 o 
   0   2   9    26510.88    25465.52    624.23 o 
   2   2   9    49828.92    49146.29    727.41 o 
   4   2   9    24755.16    23731.81    580.04 o 
   6   2   9     7982.33     7614.69    909.10 o 
   8   2   9     5581.67     6665.08   1009.86 o 
  -7   3   9     8137.08     7421.29   1552.31 o 
  -5   3   9     3378.19     3572.49    272.98 o 
  -3   3   9     7549.93     7780.97    385.92 o 
  -1   3   9    11258.20    12011.74    267.08 o 
   1   3   9     7822.14     7825.86    217.53 o 
   3   3   9    12642.44    12751.94    354.49 o 
   5   3   9     3439.05     3600.86    615.38 o 
   7   3   9     1094.98     1816.64    838.60 o 
  -8   4   9      478.45     1523.80   1528.73 o 
  -6   4   9     2539.98     2430.16    406.80 o 
  -4   4   9     5834.43     6378.87    441.58 o 
  -2   4   9     1947.85     2017.38    218.47 o 
   0   4   9     7235.72     7171.79    249.27 o 
   2   4   9     7256.16     7190.15    180.98 o 
   4   4   9     1350.52     1622.44    234.54 o 
   6   4   9     1050.18      834.77    677.72 o 
   8   4   9      465.06      439.08    929.29 o 
  -7   5   9    14996.96    14693.24    795.11 o 
  -5   5   9    19842.28    21424.77    880.68 o 
  -3   5   9    15634.23    16033.05    585.90 o 
  -1   5   9    29238.02    32646.71   1025.60 o 
   1   5   9    48965.95    48693.61    664.12 o 
   3   5   9    19674.66    19982.94    436.62 o 
   5   5   9    14731.21    15293.73    770.37 o 
   7   5   9     6654.59     6394.72    811.42 o 
  -8   6   9     5878.17     5724.24   2359.61 o 
  -6   6   9    18235.67    19032.99    887.54 o 
  -4   6   9    14010.21    14228.93    677.07 o 
  -2   6   9    18171.49    17854.42    574.63 o 
   0   6   9    44431.91    47918.20   1142.72 o 
   2   6   9    41423.30    40823.39    713.01 o 
   4   6   9     7698.31     7614.31    289.19 o 
   6   6   9     6965.31     7903.58    785.94 o 
  -7   7   9      114.30      -59.79    325.82 o 
  -5   7   9     2731.07     2885.46    421.70 o 
  -3   7   9      396.94      433.56    275.39 o 
  -1   7   9     2816.30     2638.57    432.00 o 
   1   7   9     2145.56     2112.91    161.56 o 
   3   7   9      816.73      953.80    180.25 o 
   5   7   9      794.55      884.57    329.48 o 
   7   7   9      632.58     1081.60    649.31 o 
  -8   8   9     5146.40     6148.05   2275.58 o 
  -6   8   9     5475.49     5217.11    697.25 o 
  -4   8   9     6389.82     6125.40    521.38 o 
  -2   8   9     9182.92     9323.15    452.50 o 
   0   8   9     6937.97     7281.97    259.93 o 
   2   8   9    23793.34    22856.96    503.96 o 
   4   8   9     6084.07     6235.51    399.81 o 
   6   8   9     1757.87     2060.85    390.70 o 
  -7   9   9    12525.03    13679.26   1650.42 o 
  -5   9   9    15964.27    15896.61   1359.80 o 
  -3   9   9    20874.01    20885.63    875.41 o 
  -1   9   9    30802.21    31408.68   1968.49 o 
   1   9   9    27060.37    29251.63    830.93 o 
   3   9   9    30001.21    30534.72    674.60 o 
   5   9   9    10569.40    10429.48    559.33 o 
   7   9   9     4417.61     4885.66    955.13 o 
  -8  10   9     3329.55     2217.70   2376.69 o 
  -6  10   9     7069.91     6606.56    796.53 o 
  -4  10   9     6360.63     5691.53    560.69 o 
  -2  10   9    13610.92    14481.64    638.50 o 
   0  10   9    12905.65    13686.79    594.22 o 
   2  10   9    11704.03    11088.04    659.28 o 
   4  10   9    10850.67    10728.28    379.15 o 
   6  10   9     2881.54     3499.18    751.28 o 
  -7  11   9      416.86     1421.17    923.27 o 
  -5  11   9      904.89      531.89   1103.36 o 
  -3  11   9      301.43     1105.80    653.75 o 
  -1  11   9      161.84      185.32    440.89 o 
   1  11   9     1799.21     1764.38    380.42 o 
   3  11   9      100.20      214.81    185.97 o 
   5  11   9      281.56      905.90    341.96 o 
  -6  12   9     9391.79     9815.50   2449.21 o 
  -4  12   9    11249.19    11674.08   1748.57 o 
  -2  12   9     8179.54     7951.36    621.15 o 
   0  12   9    13531.31    14158.82    604.76 o 
   2  12   9    17173.76    16702.05    572.75 o 
   4  12   9     7714.58     7844.83    454.97 o 
   6  12   9     4702.94     3829.01    777.59 o 
  -7  13   9     8226.31     8427.63   3163.11 o 
  -5  13   9    10614.91    11918.14   1351.78 o 
  -3  13   9    11259.79    11472.20    983.94 o 
  -1  13   9    19850.31    20046.97   1006.43 o 
   1  13   9    18001.55    20707.94    834.58 o 
   3  13   9    15612.58    15767.57    571.54 o 
   5  13   9     6813.24     6859.37    550.39 o 
  -6  14   9     3667.90     5211.70   1414.89 o 
  -4  14   9     1897.99     1517.40   1196.97 o 
  -2  14   9     2489.95     2644.82    617.84 o 
   0  14   9     2235.49     2742.87    423.04 o 
   2  14   9     4014.83     4300.17    383.33 o 
   4  14   9     1788.13     1818.71    397.98 o 
  -5  15   9     3008.63     4952.29   1904.94 o 
  -3  15   9      702.67     1933.36   1093.07 o 
  -1  15   9     3477.15     3587.09    600.93 o 
   1  15   9     4405.63     5321.86    540.81 o 
   3  15   9     1358.44     1690.36    393.77 o 
   5  15   9     1382.31     1310.09    637.04 o 
  -6  16   9    11380.86    12472.87   3824.36 o 
  -4  16   9    11350.34    10409.11   1492.47 o 
  -2  16   9     8603.57     8967.02   1677.79 o 
   0  16   9    17909.63    20701.93   1385.88 o 
   2  16   9    12976.75    14442.41   1220.67 o 
   4  16   9     5581.02     5451.86    591.26 o 
  -5  17   9     6883.64     7732.74   1660.70 o 
  -3  17   9     6263.29     6857.76   1922.90 o 
  -1  17   9     8122.83     7331.77    988.65 o 
   1  17   9    10435.43    12115.77    885.43 o 
   3  17   9     5053.54     4695.54   1090.95 o 
  -4  18   9      560.55     3268.93   1822.31 o 
  -2  18   9      128.53     -261.33   1212.49 o 
   0  18   9      991.56     1407.69    581.55 o 
   2  18   9      247.98      913.56    556.35 o 
  -3  19   9     4059.40     4003.75   1350.39 o 
  -1  19   9     5937.55     7305.97   1772.28 o 
   1  19   9     4469.42     4932.63    794.27 o 
   3  19   9     5109.76     4937.64   1807.14 o 
  -2  20   9     9897.00     9934.05   1566.91 o 
   0  20   9     9027.28     9977.17   1109.36 o 
  -8   0  10    17509.86    16800.35   1831.72 o 
  -6   0  10    24143.36    23913.34   1878.44 o 
  -4   0  10    22011.71    22073.34   1125.24 o 
  -2   0  10    42142.32    42832.54   1294.08 o 
   0   0  10    16726.41    17476.59    918.74 o 
   2   0  10    32733.56    31253.58    715.16 o 
   4   0  10    29245.78    27124.60   1057.03 o 
   6   0  10     5063.99     4572.07   1108.94 o 
  -7   1  10     7802.37     8482.36    670.28 o 
  -5   1  10     9576.50     9506.21    559.71 o 
  -3   1  10    16224.87    15563.35    414.26 o 
  -1   1  10    10650.60    11748.97    521.43 o 
   1   1  10    10826.38    10811.58    424.14 o 
   3   1  10    17560.00    17401.61    457.33 o 
   5   1  10     6177.64     6610.74    633.60 o 
   7   1  10     2051.99     2891.23    840.82 o 
  -8   2  10      376.93      619.17    439.58 o 
  -6   2  10      416.01      494.45    235.41 o 
  -4   2  10      149.10       87.75    215.37 o 
  -2   2  10     1047.51     1050.82    144.25 o 
   0   2  10     2274.28     2604.54    253.39 o 
   2   2  10     2027.30     1888.97    107.70 o 
   4   2  10     1665.00     1474.29    388.05 o 
   6   2  10      155.86      943.48    413.60 o 
  -7   3  10    12014.44    11766.82    633.51 o 
  -5   3  10    22582.59    22587.65   1303.84 o 
  -3   3  10    13524.91    13011.89    537.01 o 
  -1   3  10    16037.45    16558.71    371.30 o 
   1   3  10    32646.15    32222.36    821.15 o 
   3   3  10    19216.73    19571.00    512.47 o 
   5   3  10    12329.85    12875.30    613.89 o 
   7   3  10     4974.53     4867.35    650.33 o 
  -8   4  10     7553.22     7503.89    923.88 o 
  -6   4  10    22449.36    23224.03    842.12 o 
  -4   4  10    18246.76    18126.22    612.22 o 
  -2   4  10    18836.20    19239.71    583.06 o 
   0   4  10    35156.14    37648.20    553.83 o 
   2   4  10    32603.09    30380.80    445.46 o 
   4   4  10    16618.89    16047.92    641.91 o 
   6   4  10     9786.56     8891.94   1019.59 o 
  -7   5  10     1480.38     1350.24    504.21 o 
  -5   5  10     3503.69     3944.60    495.11 o 
  -3   5  10     2998.20     2969.07    357.95 o 
  -1   5  10     5366.70     5653.56    262.01 o 
   1   5  10     6139.78     6081.13    182.41 o 
   3   5  10      788.01      849.57    170.65 o 
   5   5  10     2767.11     2898.93    366.25 o 
   7   5  10     1251.08     1440.87    929.90 o 
  -8   6  10     1981.88     1419.95   1894.13 o 
  -6   6  10     5003.19     5177.54    514.20 o 
  -4   6  10     3482.95     3572.55    340.86 o 
  -2   6  10     8742.73     8960.06    443.12 o 
   0   6  10     4394.67     4316.66    204.92 o 
   2   6  10    11386.39    10930.25    303.67 o 
   4   6  10     5911.85     5382.84    372.72 o 
   6   6  10     1251.86      631.13    687.56 o 
  -7   7  10    11550.20    11430.02    835.84 o 
  -5   7  10    18297.74    19397.58   1125.15 o 
  -3   7  10    16834.92    16299.06    736.85 o 
  -1   7  10    22539.71    23107.09    630.16 o 
   1   7  10    37602.64    41286.12   1005.33 o 
   3   7  10    18556.47    18886.01    502.58 o 
   5   7  10    12900.40    12958.19    650.39 o 
   7   7  10     5603.13     5097.42   1257.38 o 
  -8   8  10     4474.28     2617.10   2324.22 o 
  -6   8  10     7049.27     6781.91   1008.00 o 
  -4   8  10    16268.67    16114.40   1193.57 o 
  -2   8  10     7889.72     8228.01    416.07 o 
   0   8  10    28758.13    30536.61    832.17 o 
   2   8  10    14097.26    14059.83    449.95 o 
   4   8  10    15352.88    14893.33    465.29 o 
   6   8  10     6772.63     7330.30    814.33 o 
  -7   9  10       70.23     1558.89   1422.04 o 
  -5   9  10      365.95       88.27    233.41 o 
  -3   9  10       52.20      454.42    265.89 o 
  -1   9  10     1635.77     1286.55    343.94 o 
   1   9  10      193.62      417.96    172.63 o 
   3   9  10       30.58      169.02    250.09 o 
   5   9  10      462.03      317.06    245.86 o 
   7   9  10       49.11      336.13    513.86 o 
  -6  10  10     6559.89     5626.29   1536.58 o 
  -4  10  10    15471.06    15391.90   1471.81 o 
  -2  10  10    12720.25    12899.84    556.45 o 
   0  10  10     4475.82     4576.69    560.13 o 
   2  10  10     8252.59     8081.77    396.09 o 
   4  10  10    11469.91    11113.98    598.99 o 
   6  10  10     2624.89     2680.02    731.77 o 
  -7  11  10     8751.83    11322.27   2744.19 o 
  -5  11  10    16495.22    16713.71   1496.83 o 
  -3  11  10    18953.78    20168.83   1099.17 o 
  -1  11  10    14204.49    15632.67   1095.51 o 
   1  11  10    19946.03    22032.60    595.28 o 
   3  11  10    21866.82    21667.18    796.54 o 
   5  11  10     8552.90     8876.83    507.28 o 
  -6  12  10     2487.78     2753.95   1096.91 o 
  -4  12  10     5909.95     5786.48   1362.59 o 
  -2  12  10     5835.69     6776.87    969.29 o 
   0  12  10     4515.59     4715.64    542.83 o 
   2  12  10     6379.87     7041.08    564.51 o 
   4  12  10     4036.18     4614.82    520.96 o 
   6  12  10     1628.04     2030.85    634.58 o 
  -5  13  10     3978.30     4312.67   1630.72 o 
  -3  13  10      520.80      464.42    836.10 o 
  -1  13  10      324.98      715.99    651.14 o 
   1  13  10     3354.32     4245.11    559.41 o 
   3  13  10      567.82      481.99    290.68 o 
   5  13  10      765.88      869.43    409.37 o 
  -6  14  10     7902.02    10423.58   2816.71 o 
  -4  14  10    12675.89    12865.64   2159.12 o 
  -2  14  10     8273.51     8419.09   1367.65 o 
   0  14  10    16903.69    18131.08    861.75 o 
   2  14  10    12542.88    13576.19    696.10 o 
   4  14  10     7306.65     7399.57    529.84 o 
  -5  15  10     9795.07    11052.92   2602.97 o 
  -3  15  10     7700.79     7530.69    985.16 o 
  -1  15  10    10812.57    11664.31   1465.45 o 
   1  15  10    14447.88    16658.02    870.77 o 
   3  15  10     6510.25     7532.33    625.37 o 
   5  15  10     5489.97     6057.07    788.55 o 
  -4  16  10     1211.27      452.92    884.74 o 
  -2  16  10     1004.43      869.40    611.56 o 
   0  16  10     2258.59     3143.24    470.27 o 
   2  16  10      498.74      500.38    376.88 o 
   4  16  10      345.01      577.58    550.16 o 
  -5  17  10     2652.82      801.76   2248.73 o 
  -3  17  10     3032.13     3850.85   1758.15 o 
  -1  17  10     2365.27     3233.37   1272.81 o 
   1  17  10     3702.70     4331.10    903.58 o 
   3  17  10     4519.11     4595.14    452.51 o 
  -4  18  10     8038.06     8961.10   1737.93 o 
  -2  18  10     9500.74     9930.91   1334.35 o 
   0  18  10    10594.31    11442.69   1039.20 o 
   2  18  10     9202.71    10624.81   1353.27 o 
  -3  19  10     4080.99     3852.25   2210.72 o 
  -1  19  10     5829.19     6874.15   1928.65 o 
   1  19  10     5235.13     5253.85    837.62 o 
   0  20  10      151.41     -286.92    641.09 o 
  -7   1  11     5010.92     5603.61    595.50 o 
  -5   1  11    15139.78    15322.13    505.95 o 
  -3   1  11    24197.49    22503.11    684.63 o 
  -1   1  11    11825.68    11248.13    409.01 o 
   1   1  11    12144.90    11724.62    662.43 o 
   3   1  11    17339.29    16833.90    452.60 o 
   5   1  11     6911.32     6088.39    498.90 o 
   7   1  11     4232.91     4328.72    621.97 o 
  -8   2  11     6116.64     6719.09    948.39 o 
  -6   2  11    21153.00    22627.90   1192.00 o 
  -4   2  11    36191.84    36412.12   1024.39 o 
  -2   2  11    24987.11    26271.91    700.17 o 
   0   2  11    18808.97    19774.41    674.30 o 
   2   2  11    25740.31    24029.76    684.11 o 
   4   2  11    22881.26    20684.22   1230.50 o 
   6   2  11     6967.04     7066.97    861.95 o 
  -7   3  11     3462.83     3813.02    602.93 o 
  -5   3  11     5342.17     5676.33    595.87 o 
  -3   3  11    10260.74     9614.75    413.61 o 
  -1   3  11     6662.77     6812.44    535.11 o 
   1   3  11     5534.71     5864.72    169.86 o 
   3   3  11     8290.99     7970.09    273.40 o 
   5   3  11     2866.16     2844.32    323.50 o 
   7   3  11     2241.50     2437.23    901.46 o 
  -8   4  11      342.79      816.99    505.59 o 
  -6   4  11     3806.38     4325.15    509.97 o 
  -4   4  11     2007.87     2290.94    295.55 o 
  -2   4  11     3911.39     4083.87    248.85 o 
   0   4  11     3401.39     3496.26     85.01 o 
   2   4  11      720.34      545.74    109.39 o 
   4   4  11     5252.68     4792.49    347.39 o 
   6   4  11     3050.03     2709.96    745.89 o 
  -7   5  11    10614.97    10451.49    810.40 o 
  -5   5  11    23465.22    24132.99   1088.13 o 
  -3   5  11    16704.06    17129.06    736.47 o 
  -1   5  11    21481.23    22089.84    549.91 o 
   1   5  11    17143.92    17394.06    508.24 o 
   3   5  11    18551.09    17927.43    513.37 o 
   5   5  11    13585.94    13446.35    782.82 o 
   7   5  11     5490.02     5638.90   1166.79 o 
  -8   6  11     5099.38     3872.82   1335.22 o 
  -6   6  11    16467.87    16660.00   1048.27 o 
  -4   6  11    16459.01    17771.99    666.59 o 
  -2   6  11     9179.56     9342.71    512.68 o 
   0   6  11    20634.79    22000.06    591.63 o 
   2   6  11    20415.91    18987.62    713.56 o 
   4   6  11    14678.76    14315.66    459.93 o 
   6   6  11     8737.17     7802.36    793.48 o 
  -7   7  11      426.89      897.12    534.30 o 
  -5   7  11     1603.11     2453.23    885.79 o 
  -3   7  11      348.71      293.45    329.48 o 
  -1   7  11     1521.72     1721.13    250.26 o 
   1   7  11     4273.35     4304.23    199.76 o 
   3   7  11      124.91      391.88    218.24 o 
   5   7  11     1128.60     1031.86    269.04 o 
  -6   8  11     5565.82     5683.49    675.05 o 
  -4   8  11     8246.29     7770.68    537.65 o 
  -2   8  11    10664.58    10755.76    509.18 o 
   0   8  11     8655.99     9358.37    367.47 o 
   2   8  11     4874.04     4677.84    321.84 o 
   4   8  11     7161.93     7067.81    408.00 o 
   6   8  11     1536.82     1527.34    327.84 o 
  -7   9  11     9550.81     9170.99   2403.01 o 
  -5   9  11    17507.63    17613.10   1049.25 o 
  -3   9  11    25086.44    24835.69   1137.58 o 
  -1   9  11    10101.87    10544.69    611.38 o 
   1   9  11    15954.49    16996.88    510.23 o 
   3   9  11    25382.29    24228.06    690.49 o 
   5   9  11    10940.06    10613.48    542.18 o 
  -6  10  11     4620.96     5064.01   1276.64 o 
  -4  10  11    10392.14     9877.50    909.41 o 
  -2  10  11    10405.22    10504.78    527.59 o 
   0  10  11     3156.75     3178.14    378.77 o 
   2  10  11    13208.00    13966.87    573.68 o 
   4  10  11     6022.35     6125.07    380.39 o 
   6  10  11     3028.57     2948.60    766.11 o 
  -7  11  11      195.15     1008.52   1020.37 o 
  -5  11  11     1087.41     1110.26    338.49 o 
  -3  11  11      737.20     1000.65    343.47 o 
  -1  11  11       40.75     -291.83    462.51 o 
   1  11  11     1008.79     1591.58    324.76 o 
   3  11  11      474.13      532.46    221.67 o 
   5  11  11      171.85      383.08    384.31 o 
  -6  12  11     8919.30     9289.71   2460.54 o 
  -4  12  11    11296.86    12580.96   1844.97 o 
  -2  12  11    14045.33    14224.92   1428.84 o 
   0  12  11     9755.72    10777.03    545.35 o 
   2  12  11    10736.07    11623.95    476.83 o 
   4  12  11     7520.82     8280.63    580.68 o 
  -5  13  11    11736.93    11279.21   2499.77 o 
  -3  13  11    16634.47    16736.03   1819.35 o 
  -1  13  11    13118.96    14333.53    910.89 o 
   1  13  11    13543.47    14244.42    563.61 o 
   3  13  11    12234.46    11829.11    666.40 o 
   5  13  11     5938.78     5674.86   1003.98 o 
  -6  14  11      844.39     3404.04   1964.04 o 
  -4  14  11     3707.70     4019.26    930.07 o 
  -2  14  11     2671.86     2315.50   1013.23 o 
   0  14  11     2723.99     2692.83    454.84 o 
   2  14  11     3799.61     3646.03    801.48 o 
   4  14  11      452.60      443.00    406.95 o 
  -5  15  11     2179.37     2879.29   1171.17 o 
  -3  15  11     2265.56     2866.39   1252.41 o 
  -1  15  11     1922.81     2581.36    640.68 o 
   1  15  11     1598.94     2012.15    603.66 o 
   3  15  11     1849.74     1840.78    435.32 o 
  -4  16  11    10208.29    11835.86   2530.10 o 
  -2  16  11     7548.13     7441.25   1821.44 o 
   0  16  11    10802.09    11941.19   1125.80 o 
   2  16  11     8941.67     9704.97    722.50 o 
  -3  17  11     5072.18     5123.84   1142.93 o 
  -1  17  11     8285.66    10192.24   1144.67 o 
   1  17  11     7409.92     7892.60    775.24 o 
   3  17  11     4376.27     5248.69   1000.67 o 
  -2  18  11      118.75     -674.67   1201.68 o 
   0  18  11      753.65      839.75    568.00 o 
   2  18  11       35.19      732.44    449.16 o 
  -1  19  11     2096.89     1932.31    974.52 o 
  -8   0  12     3884.64     5198.07    986.21 o 
  -6   0  12    11123.72    11204.08    924.97 o 
  -4   0  12    29322.32    29189.02   1722.94 o 
  -2   0  12    38883.61    39711.10   1517.23 o 
   0   0  12    17229.68    18416.25    862.08 o 
   2   0  12    22440.85    23177.48   1580.51 o 
   4   0  12    22373.85    21693.03   1011.14 o 
   6   0  12     8427.83     7526.16    799.15 o 
  -7   1  12     4139.77     3870.14    617.42 o 
  -5   1  12     6384.63     6399.39    419.18 o 
  -3   1  12    17049.65    16027.21    678.87 o 
  -1   1  12     8297.35     8568.53    496.10 o 
   1   1  12     8011.33     8138.11    535.14 o 
   3   1  12    11384.15    10612.78    355.41 o 
   5   1  12     4379.45     3650.95    568.92 o 
   7   1  12     2599.26     2816.87    949.68 o 
  -8   2  12       90.46     1528.17    816.40 o 
  -6   2  12     1783.88     1764.73    454.91 o 
  -4   2  12     1535.10     1500.82    260.50 o 
  -2   2  12      900.22     1528.72    437.15 o 
   0   2  12     1082.49     1394.50    447.95 o 
   2   2  12      833.65      641.66    185.15 o 
   4   2  12     1745.32     1787.38    236.54 o 
   6   2  12      789.28      692.70    593.29 o 
  -7   3  12     8110.47     8246.34    664.58 o 
  -5   3  12    18293.48    18322.64    969.77 o 
  -3   3  12    18318.70    17007.23   1219.71 o 
  -1   3  12    20656.76    20897.66    691.84 o 
   1   3  12    13096.62    13085.40    628.70 o 
   3   3  12     9927.03     9165.70    298.91 o 
   5   3  12    12755.41    11728.55    645.91 o 
  -8   4  12     5393.02     5539.49    617.17 o 
  -6   4  12    12184.99    12999.67    981.01 o 
  -4   4  12    26685.05    26290.73   1113.64 o 
  -2   4  12    22223.80    20712.02   1185.72 o 
   0   4  12    21081.92    21466.65   1041.90 o 
   2   4  12     9156.98     8594.32    512.28 o 
   4   4  12    15488.39    15252.77    572.86 o 
   6   4  12    10606.34     8650.80    648.11 o 
  -7   5  12     1392.51     1547.35    646.23 o 
  -5   5  12     1260.14     1135.65    300.60 o 
  -3   5  12     3352.52     3555.25    330.38 o 
  -1   5  12     5558.79     5350.21    229.70 o 
   1   5  12     3571.95     3367.22    245.80 o 
   3   5  12     2040.61     1894.99    207.05 o 
   5   5  12     1069.80     1120.32    318.00 o 
  -6   6  12     2796.55     3210.71    557.00 o 
  -4   6  12     8058.65     7725.67    492.59 o 
  -2   6  12     3090.45     3018.05    386.41 o 
   0   6  12     7946.00     8577.51    235.90 o 
   2   6  12     1291.56     1407.14    179.72 o 
   4   6  12     2707.68     2872.83    221.92 o 
   6   6  12     2149.57     1382.37    672.93 o 
  -7   7  12     8324.02     8491.15    814.11 o 
  -5   7  12    14622.43    15725.66   1006.75 o 
  -3   7  12    25350.53    24959.59    843.65 o 
  -1   7  12    22637.14    23069.90    589.68 o 
   1   7  12    11661.45    11226.60    356.58 o 
   3   7  12    11930.27    11563.62    462.21 o 
   5   7  12    10789.06    10529.90    589.28 o 
  -6   8  12     8585.30     8028.67    850.79 o 
  -4   8  12    11912.06    11834.23    963.98 o 
  -2   8  12    20248.11    20460.05    736.24 o 
   0   8  12     4442.21     4551.60    336.99 o 
   2   8  12     8240.91     8128.27    378.75 o 
   4   8  12     8396.32     7535.51    513.55 o 
   6   8  12     6039.76     5673.49    588.26 o 
  -7   9  12      191.42      193.86    913.51 o 
  -5   9  12      219.77       36.84    407.36 o 
  -3   9  12       37.24      -93.31    406.65 o 
  -1   9  12       36.58        3.19    207.54 o 
   1   9  12      213.97      321.90    214.51 o 
   3   9  12      305.45      513.81    230.56 o 
   5   9  12      199.18      136.55    324.95 o 
  -6  10  12     3673.10     3686.38    710.53 o 
  -4  10  12    11629.46    12317.80    969.19 o 
  -2  10  12    14045.22    13462.26    875.22 o 
   0  10  12     7531.14     7845.19    537.57 o 
   2  10  12    11830.95    12292.05    421.60 o 
   4  10  12     4996.55     4912.50    468.14 o 
  -5  11  12    12065.94    11724.26    904.15 o 
  -3  11  12    23799.23    24272.12   1746.91 o 
  -1  11  12    11250.87    11717.13    664.91 o 
   1  11  12    12041.84    12562.30    557.66 o 
   3  11  12    15410.11    14263.97    746.20 o 
   5  11  12     6573.51     6530.06    584.75 o 
  -6  12  12     1708.72     1492.47   1779.25 o 
  -4  12  12     4301.07     4806.73   1384.21 o 
  -2  12  12     7182.19     7890.69   1022.12 o 
   0  12  12     2935.25     3451.11    679.90 o 
   2  12  12     7397.36     7485.38    447.09 o 
   4  12  12     3823.45     3762.88    450.89 o 
  -5  13  12     1628.39     1978.86    891.37 o 
  -3  13  12     1511.09     1967.53    987.95 o 
  -1  13  12     1788.46     1300.35    816.58 o 
   1  13  12     1117.06     1387.27    310.07 o 
   3  13  12      500.62      446.51    378.35 o 
  -4  14  12     9757.09    10500.64   2015.65 o 
  -2  14  12    11020.39    12128.91   1672.91 o 
   0  14  12    11302.26    11392.54   1155.22 o 
   2  14  12     7320.68     7877.42    517.27 o 
   4  14  12     5301.73     5659.43    695.17 o 
  -5  15  12     7811.19     8859.98   2538.82 o 
  -3  15  12     6704.20     8203.44   1726.95 o 
  -1  15  12    12168.07    15178.88   1717.19 o 
   1  15  12    10069.03    10946.94    704.42 o 
   3  15  12     5736.59     5665.43    610.25 o 
  -4  16  12      102.41     -590.12    804.55 o 
  -2  16  12      746.73      844.99    705.01 o 
   0  16  12     1628.30     2553.29   1001.37 o 
   2  16  12      513.09      812.77    425.67 o 
  -3  17  12     4070.12     5096.12   1819.69 o 
  -1  17  12     2305.23     2904.22   1342.19 o 
   1  17  12      977.14     1163.38    807.95 o 
  -2  18  12    10566.86    11755.66   1482.53 o 
   0  18  12     5874.96     6083.37    900.61 o 
  -7   1  13     3337.57     2937.31    496.96 o 
  -5   1  13     9112.57     9373.06    527.60 o 
  -3   1  13    18492.53    17875.67    656.55 o 
  -1   1  13    14741.44    14397.93    723.73 o 
   1   1  13    11266.11    11288.28    576.88 o 
   3   1  13     6740.80     5428.89    536.46 o 
   5   1  13     6163.49     4804.38    498.55 o 
  -6   2  13     7909.49     8449.18    608.06 o 
  -4   2  13    24509.62    23668.54   1319.39 o 
  -2   2  13    27166.05    27777.38   1049.32 o 
   0   2  13    20019.02    21088.77    903.19 o 
   2   2  13    16525.88    16615.72   1121.10 o 
   4   2  13     9319.28     9058.52    447.85 o 
   6   2  13    11363.90     9520.20    791.04 o 
  -7   3  13     2292.45     2920.31    760.73 o 
  -5   3  13     3597.38     3437.74    435.56 o 
  -3   3  13     6606.35     6070.94    642.06 o 
  -1   3  13     5972.51     6290.65    531.68 o 
   1   3  13     4228.37     3966.43    398.28 o 
   3   3  13     4843.18     4100.35    238.64 o 
   5   3  13     2919.39     2257.04    387.41 o 
  -6   4  13     1357.59     1257.47    482.58 o 
  -4   4  13     3161.83     3251.35    404.70 o 
  -2   4  13     4166.02     3251.47    490.92 o 
   0   4  13     2061.50     2040.52    413.06 o 
   2   4  13     1127.96     1100.50    230.08 o 
   4   4  13      231.52      790.35    256.28 o 
   6   4  13     1191.00     1520.34    651.14 o 
  -7   5  13     6147.03     6292.80    599.83 o 
  -5   5  13    13343.68    13118.21    920.41 o 
  -3   5  13    18774.97    17885.04    858.27 o 
  -1   5  13    32785.23    32506.19   1532.88 o 
   1   5  13    10611.74    10012.85    332.70 o 
   3   5  13     6604.83     5877.73    296.26 o 
   5   5  13    11205.89     9538.13    430.96 o 
  -6   6  13     9110.24     9233.94    704.66 o 
  -4   6  13    13982.08    14347.43    874.34 o 
  -2   6  13    18087.68    18659.27    664.01 o 
   0   6  13    24354.45    25034.88    420.66 o 
   2   6  13     4569.31     4693.01    258.19 o 
   4   6  13     7744.88     7254.85    446.35 o 
   6   6  13     5825.23     4344.91    801.64 o 
  -7   7  13     1274.28      980.01    452.12 o 
  -5   7  13     1081.21     1532.07    354.27 o 
  -3   7  13      700.07     1091.46    709.62 o 
  -1   7  13     1411.86     1644.85    248.11 o 
   1   7  13     1732.77     1569.23    144.56 o 
   3   7  13      613.91      770.55    239.46 o 
   5   7  13      964.19      983.03    393.56 o 
  -6   8  13     1009.80     1267.44    641.11 o 
  -4   8  13     9044.41     8992.28    623.89 o 
  -2   8  13     7948.31     7952.89    500.30 o 
   0   8  13     7129.00     7308.27    431.53 o 
   2   8  13     7977.91     7812.33    522.28 o 
   4   8  13     3074.75     3029.49    357.45 o 
  -5   9  13    12048.44    11986.36   1062.55 o 
  -3   9  13    23861.16    23985.79   1000.47 o 
  -1   9  13    14939.81    15348.24    584.44 o 
   1   9  13    12589.92    12111.30    551.02 o 
   3   9  13    11429.84    10327.96    498.31 o 
   5   9  13     6625.12     6777.09    575.52 o 
  -6  10  13     4611.74     5260.28    751.70 o 
  -4  10  13     7367.88     8030.28    905.05 o 
  -2  10  13     9625.39     9915.17    797.93 o 
   0  10  13     5421.05     5054.64    857.69 o 
   2  10  13     5529.77     5730.27    409.03 o 
   4  10  13     6267.29     5324.55    576.81 o 
  -5  11  13      149.78      167.87    606.32 o 
  -3  11  13      162.27      732.44    543.49 o 
  -1  11  13      358.42      189.03    283.64 o 
   1  11  13      164.07      288.93    230.88 o 
   3  11  13       83.34      243.05    350.22 o 
  -6  12  13     4223.21     3839.17   2041.62 o 
  -4  12  13     8206.88     6772.04   1245.09 o 
  -2  12  13    10971.77    11296.47   1348.47 o 
   0  12  13     8864.52     9551.76    812.51 o 
   2  12  13     7162.38     7523.42    491.64 o 
   4  12  13     5914.35     5377.08    704.58 o 
  -5  13  13     7301.79     9367.82   2142.21 o 
  -3  13  13    12750.17    12883.08   1735.49 o 
  -1  13  13    12684.49    12431.55   1389.61 o 
   1  13  13     9260.29     9849.79    612.56 o 
   3  13  13     8673.12     8432.49    613.70 o 
  -4  14  13     1964.16     2266.51    893.81 o 
  -2  14  13     1047.02      944.89    571.29 o 
   0  14  13     2283.97     2362.34    563.54 o 
   2  14  13     1904.91     1980.13    563.15 o 
  -3  15  13     2721.29     3031.66   1353.70 o 
  -1  15  13     3894.72     3682.27    718.60 o 
   1  15  13      532.44     1169.05    371.06 o 
   3  15  13     1165.33     1455.68    524.15 o 
  -2  16  13    10354.29    11554.83   2044.24 o 
   0  16  13    10650.13    10326.13   1419.60 o 
   2  16  13     3873.16     4119.25    665.06 o 
  -1  17  13     6334.58     7339.79   1039.90 o 
  -6   0  14     6175.90     6589.64    805.60 o 
  -4   0  14    19134.58    19978.28   1691.21 o 
  -2   0  14    27201.91    27293.49   1401.29 o 
   0   0  14    15039.63    16722.78   1682.67 o 
   2   0  14    22766.99    21112.49   1282.57 o 
   4   0  14     5803.96     5299.41    920.31 o 
   6   0  14     7202.68     5978.07   1353.87 o 
  -7   1  14     2461.15     2638.52    550.95 o 
  -5   1  14     5559.93     5473.62   1094.12 o 
  -3   1  14    10896.14    11367.64    976.36 o 
  -1   1  14     6870.40     7596.11    516.55 o 
   1   1  14    10169.17     9870.68    615.44 o 
   3   1  14     4766.72     3339.69    605.40 o 
   5   1  14     2019.44     1621.64    408.92 o 
  -6   2  14      271.52      724.57    380.90 o 
  -4   2  14      135.67        9.41    216.51 o 
  -2   2  14     1752.49     1425.45    421.06 o 
   0   2  14     1140.73     1467.11    602.05 o 
   2   2  14      467.83      150.67    339.97 o 
   4   2  14      210.18      169.65    199.42 o 
   6   2  14       89.31      458.85    511.49 o 
  -7   3  14     6142.47     6930.92    749.26 o 
  -5   3  14     8207.72     8629.70    675.57 o 
  -3   3  14    11656.11    12539.92    761.34 o 
  -1   3  14    20788.80    22134.93   1048.07 o 
   1   3  14    14512.30    13724.30    712.32 o 
   3   3  14     6092.88     5428.19    484.35 o 
   5   3  14     5700.56     4619.32    389.16 o 
  -6   4  14     7100.82     7524.91    680.73 o 
  -4   4  14    11950.03    11595.93   1104.90 o 
  -2   4  14    23460.26    23388.57   1114.26 o 
   0   4  14    23166.96    23373.85   1107.74 o 
   2   4  14     9109.20     9551.82    650.65 o 
   4   4  14     6787.09     6166.74    485.75 o 
  -7   5  14     1075.63     1508.20    796.27 o 
  -5   5  14     1508.61     1096.31    667.87 o 
  -3   5  14     1701.38     1664.40    350.66 o 
  -1   5  14     5260.32     5665.40    601.76 o 
   1   5  14     1836.84     2006.57    698.92 o 
   3   5  14      808.32      822.13    189.18 o 
   5   5  14     1349.12     1126.53    284.64 o 
  -6   6  14      719.68     1440.06    458.64 o 
  -4   6  14     2962.26     3058.83    555.20 o 
  -2   6  14     6780.67     6124.36    320.20 o 
   0   6  14     5523.78     5860.40    641.57 o 
   2   6  14     3047.84     2966.97    201.58 o 
   4   6  14     1528.84     1394.95    208.16 o 
  -5   7  14     7344.58     8471.82    969.03 o 
  -3   7  14    15895.64    15957.88    696.47 o 
  -1   7  14    29391.28    28561.95   1175.98 o 
   1   7  14    14864.77    14669.74    466.47 o 
   3   7  14     7686.84     6717.75    608.67 o 
   5   7  14     5861.57     5211.48    566.86 o 
  -6   8  14     6324.01     5930.69    888.75 o 
  -4   8  14     6534.22     6651.81    600.07 o 
  -2   8  14    18691.69    18257.91    704.68 o 
   0   8  14    10467.46    10403.68    330.07 o 
   2   8  14     5864.66     5430.14    549.83 o 
   4   8  14     5704.47     5181.93    435.14 o 
  -5   9  14      422.32     1595.95    656.15 o 
  -3   9  14      463.04      489.19    302.07 o 
  -1   9  14       71.24      242.44    279.42 o 
   1   9  14      575.65      475.04    344.41 o 
   3   9  14       98.82      542.65    256.38 o 
  -6  10  14     2979.17     3411.41    886.17 o 
  -4  10  14     4831.58     5619.35    824.42 o 
  -2  10  14    12462.74    11939.67    911.29 o 
   0  10  14     4818.19     5098.98    587.05 o 
   2  10  14     6212.86     5540.22    368.07 o 
   4  10  14     3460.31     3043.48    467.78 o 
  -5  11  14     8904.87     7939.58   1146.49 o 
  -3  11  14    15134.55    15291.98   1221.27 o 
  -1  11  14    12253.14    11700.01   1077.99 o 
   1  11  14    12861.24    12579.29    472.39 o 
   3  11  14     7278.12     7490.05    538.64 o 
  -4  12  14     5275.09     5331.42    700.73 o 
  -2  12  14     3151.02     3542.28    903.92 o 
   0  12  14     3663.07     2839.66    541.10 o 
   2  12  14     2942.31     3017.89    416.29 o 
  -3  13  14      364.49      308.74   1003.46 o 
  -1  13  14     2566.56     2540.04    868.36 o 
   1  13  14      541.62      808.75    312.11 o 
   3  13  14      501.15      591.48    344.67 o 
  -4  14  14     4320.10     5609.36   1720.32 o 
  -2  14  14    10263.06    11364.46   1646.06 o 
   0  14  14    12428.26    12318.76    857.55 o 
   2  14  14     3624.98     4006.83    427.33 o 
  -3  15  14     6006.19     5776.89   1038.33 o 
  -1  15  14    10026.41    11656.12   1672.03 o 
   1  15  14     4974.40     3769.43   1380.65 o 
   0  16  14      580.08      634.75    519.51 o 
  -7   1  15     3479.95     3613.92    663.94 o 
  -5   1  15     5572.11     5940.56    562.58 o 
  -3   1  15     8739.50     8983.52    625.96 o 
  -1   1  15    11679.76    13192.83   1153.97 o 
   1   1  15    13611.32    13711.97   1271.10 o 
   3   1  15     5995.94     6590.12   1091.49 o 
   5   1  15     1988.21     2121.12    933.03 o 
  -6   2  15     7671.41     6473.67   1394.22 o 
  -4   2  15    10871.81    11902.91    669.60 o 
  -2   2  15    19527.68    19278.98   1054.90 o 
   0   2  15    19706.64    19977.96    945.57 o 
   2   2  15    13358.52    13192.85    828.46 o 
   4   2  15     7022.02     7217.61    932.57 o 
  -5   3  15     2702.52     2240.65    460.72 o 
  -3   3  15     5812.94     5344.50    762.53 o 
  -1   3  15     3384.76     3693.61    809.30 o 
   1   3  15     4975.66     5731.65    922.23 o 
   3   3  15     2955.53     3001.42    636.49 o 
   5   3  15     1001.70     -238.84   1340.28 o 
  -6   4  15     1469.28     1786.75    474.47 o 
  -4   4  15      239.11      461.42    295.95 o 
  -2   4  15     2711.46     1551.80    517.95 o 
   0   4  15     3548.82     3799.47    509.52 o 
   2   4  15     1050.03     1473.41    590.28 o 
   4   4  15     1980.79     1887.86    749.11 o 
  -5   5  15     5417.34     5517.35    705.72 o 
  -3   5  15    10948.30    10982.81    894.65 o 
  -1   5  15    20228.82    22535.19   1219.04 o 
   1   5  15    12418.37    12636.76   1309.08 o 
   3   5  15     8806.13     8662.17    799.23 o 
   5   5  15     6232.41     7916.84   1763.04 o 
  -6   6  15     6520.85     6484.74    978.71 o 
  -4   6  15     5274.20     5186.28    655.47 o 
  -2   6  15    14285.87    14584.90   1309.97 o 
   0   6  15    18001.16    18010.90    945.63 o 
   2   6  15     8394.80     8918.83    953.22 o 
   4   6  15     6621.39     6111.09   1601.60 o 
  -5   7  15      937.01     1272.92    612.49 o 
  -3   7  15      779.10      843.43    329.09 o 
  -1   7  15      957.82      962.66    500.69 o 
   1   7  15      410.23      638.93    475.94 o 
   3   7  15      668.64      594.30   1092.72 o 
  -6   8  15     2795.93     2668.92    604.47 o 
  -4   8  15     2606.75     3237.23    674.47 o 
  -2   8  15     5461.23     5151.76    601.07 o 
   0   8  15     7043.40     7843.08    862.65 o 
   2   8  15     5742.12     5838.96    905.66 o 
   4   8  15     1308.40     1604.22   1172.57 o 
  -5   9  15     9215.31     9191.64   1178.97 o 
  -3   9  15    11337.46    12263.71    776.61 o 
  -1   9  15    12282.22    12725.90   1032.46 o 
   1   9  15    16242.04    12724.35   3218.46 o 
   3   9  15     9234.29     8326.00   1092.03 o 
  -4  10  15     6461.63     7159.41    997.18 o 
  -2  10  15     4856.73     5741.87    833.08 o 
   0  10  15     6818.99     6797.30    733.94 o 
   2  10  15     6102.52     7352.34   1564.64 o 
  -5  11  15       64.65     -264.86    541.59 o 
  -3  11  15       62.40      238.82    561.88 o 
  -1  11  15      518.26      691.89    623.62 o 
   1  11  15      291.99     -271.26   1090.11 o 
   3  11  15       18.42     1272.46   1007.47 o 
  -4  12  15     4255.83     3745.59    715.13 o 
  -2  12  15     5306.88     5696.35   1079.13 o 
   0  12  15    10806.78    10882.43   2138.38 o 
   2  12  15     5382.63     7309.11   1755.36 o 
  -3  13  15     8810.28     8503.30   1584.87 o 
  -1  13  15    10592.18    13333.21   2325.44 o 
   1  13  15     9631.25     9558.71   2124.95 o 
   0  14  15     2123.61     2159.82    988.30 o 
  -6   0  16     7397.58     7428.53   1036.24 o 
  -4   0  16    10754.09    11639.91   1788.84 o 
  -2   0  16    10416.42    11427.57   1741.07 o 
   0   0  16    18895.15    19990.83   1505.37 o 
   2   0  16    16298.56    15462.52   1398.50 o 
   4   0  16     6268.37     5488.54   1824.40 o 
  -5   1  16     5004.07     4578.73   1000.94 o 
  -3   1  16     4264.71     5482.37    970.89 o 
  -1   1  16     4746.00     5716.64    617.66 o 
   1   1  16     8737.03     8566.23   1218.76 o 
   3   1  16     4765.07     5124.83    849.43 o 
  -6   2  16      199.70      300.04    559.44 o 
  -4   2  16       86.26      167.19    659.21 o 
  -2   2  16      452.61     1206.78    912.99 o 
   0   2  16      958.70     1235.10    467.67 o 
   2   2  16      386.29      550.73    576.46 o 
   4   2  16      972.03     1858.42   1719.45 o 
  -5   3  16     6750.59     6901.35   1128.62 o 
  -3   3  16     5817.99     5440.08   1006.98 o 
  -1   3  16    13124.30    14411.75    893.72 o 
   1   3  16     9930.25     9910.42    962.65 o 
   3   3  16     8893.62     8690.38   1004.11 o 
  -6   4  16     8451.69     8135.58   1052.08 o 
  -4   4  16     5880.92     6350.13   1092.97 o 
  -2   4  16    12897.54    14487.55   1413.11 o 
   0   4  16    16739.94    17379.52   1197.66 o 
   2   4  16     9197.60    10034.51   1056.38 o 
   4   4  16     6397.93     5651.20   1139.27 o 
  -5   5  16      807.34     1194.61    510.27 o 
  -3   5  16     1770.86     1387.11    802.00 o 
  -1   5  16     3381.49     3898.08    581.25 o 
   1   5  16     1541.38     2274.12    627.77 o 
   3   5  16      863.92     1725.02    763.50 o 
  -4   6  16     1652.85     1858.54    537.27 o 
  -2   6  16     2447.02     3118.51    544.93 o 
   0   6  16     2804.13     2612.78    707.29 o 
   2   6  16     3934.69     3111.37    665.63 o 
   4   6  16     1407.30     2399.88   1430.23 o 
  -5   7  16     6310.25     7018.06   1031.18 o 
  -3   7  16     8211.37     8332.68    765.51 o 
  -1   7  16    14578.59    14825.98   1167.09 o 
   1   7  16    13012.92    14389.07   1617.21 o 
   3   7  16     7982.80     8872.01   1202.73 o 
  -4   8  16     5727.63     6208.85    956.52 o 
  -2   8  16     7193.01     7822.63    917.69 o 
   0   8  16     9252.86    10362.55   1032.57 o 
   2   8  16     5600.30     6075.70   1659.66 o 
  -3   9  16      605.22       94.49    761.23 o 
  -1   9  16       81.18      710.10    490.28 o 
   1   9  16      109.19      902.82    739.00 o 
   3   9  16      146.21     -131.27   1286.23 o 
  -4  10  16     5896.50     4369.85   1511.82 o 
  -2  10  16     2277.18     3091.20    841.33 o 
   0  10  16     6967.63     6515.24   1020.93 o 
   2  10  16     6367.14     5756.50   1808.71 o 
  -3  11  16     6829.28     6730.07   1076.09 o 
  -1  11  16     8369.99     8551.28   1107.77 o 
   1  11  16    13913.61    14727.70   2456.36 o 
  -2  12  16     2492.42      122.92   1444.44 o 
   0  12  16     3228.14     2351.76    967.73 o 
  -1  13  16     1119.69     1829.11    950.64 o 
  -5   1  17     7643.43     6879.67    785.37 o 
  -3   1  17     4262.74     4079.36    630.20 o 
  -1   1  17     5741.70     6371.15    726.67 o 
   1   1  17     9474.41     9767.33    892.15 o 
   3   1  17     5345.67     4913.49    801.27 o 
  -4   2  17    10015.84     9338.85    834.01 o 
  -2   2  17     6278.53     7603.44    766.61 o 
   0   2  17    13713.51    15188.28   1675.65 o 
   2   2  17    13612.35    14097.44   1325.84 o 
  -5   3  17     3209.90     3167.26    635.03 o 
  -3   3  17     3186.11     3285.53    618.02 o 
  -1   3  17     1829.29     2558.42    716.62 o 
   1   3  17     3962.67     4199.72    851.79 o 
   3   3  17     2376.19     2676.65   1154.80 o 
  -4   4  17      982.81      901.98    522.72 o 
  -2   4  17     1144.86     1822.41    554.23 o 
   0   4  17     1196.70     1958.32    688.11 o 
   2   4  17      589.89      102.44    565.02 o 
  -5   5  17     6064.07     5877.71   1286.36 o 
  -3   5  17     9442.21     9481.26    862.63 o 
  -1   5  17     8384.72     8630.51   1007.21 o 
   1   5  17     8079.51     9072.33   1472.21 o 
   3   5  17     8239.04     9346.64   1282.56 o 
  -4   6  17     4421.41     4905.69   1182.03 o 
  -2   6  17     8449.17     8365.19   1009.10 o 
   0   6  17     8576.16    10050.43   1109.13 o 
   2   6  17     8003.61     8336.28    967.45 o 
  -3   7  17      277.53      162.70    897.03 o 
  -1   7  17     1388.21     1149.64    560.52 o 
   1   7  17      184.53       56.25   1476.17 o 
  -4   8  17     3406.52     3958.84    933.25 o 
  -2   8  17     2046.74     1555.14    602.44 o 
   0   8  17     2687.77     3264.98   1176.05 o 
   2   8  17     4562.21     5593.32   1949.22 o 
  -3   9  17     5807.02     7005.27   1091.64 o 
  -1   9  17     5814.89     5894.03   1354.90 o 
   1   9  17    11278.88     9719.62   2561.66 o 
  -2  10  17     2523.34     2282.67   1134.27 o 
   0  10  17     4184.53     4647.13    826.98 o 
  -1  11  17      181.95      211.85    811.17 o 
  -4   0  18    13747.42    13135.17   2469.09 o 
  -2   0  18     5892.25     6345.57   1837.82 o 
   0   0  18     8879.94     9200.28   2254.48 o 
   2   0  18    11017.90    12132.22   2617.10 o 
  -3   1  18     4165.94     4775.53    888.10 o 
  -1   1  18     2419.16     2744.30   1128.90 o 
   1   1  18     5038.64     4697.28   1498.92 o 
  -4   2  18      124.46      639.80    918.42 o 
  -2   2  18      394.61     -420.45    949.33 o 
   0   2  18      411.06       48.66    631.15 o 
   2   2  18       64.73      237.15    778.49 o 
  -3   3  18     7438.52     6941.00   1023.43 o 
  -1   3  18     5478.06     5647.51    961.77 o 
   1   3  18     5049.27     5214.18   1042.65 o 
  -4   4  18     8303.75     8857.50   1530.26 o 
  -2   4  18     8864.36     9879.70   1168.04 o 
   0   4  18     5558.46     6387.28   1041.03 o 
   2   4  18     8224.02     7971.26   1026.96 o 
  -3   5  18     2138.92     1419.35    774.24 o 
  -1   5  18     1521.35     1362.98   1040.34 o 
   1   5  18     1175.22      719.80    749.57 o 
  -2   6  18     2050.64     2112.37    815.25 o 
   0   6  18     1337.71     2820.79   1215.66 o 
  -3   7  18     9287.74     9490.68   1237.11 o 
  -1   7  18     6169.46     6813.00   1504.77 o 
   1   7  18     6739.92     6770.15   1160.86 o 
  -2   8  18     4077.14     4598.95   1360.08 o 
   0   8  18     3655.40     2494.05    923.40 o 
  -3   1  19     5050.33     4754.37   1424.22 o 
  -1   1  19     5472.99     4896.21   1070.74 o 
  -2   2  19     8539.20     7624.17   1175.89 o 
   0   2  19     7053.00     8139.29   1257.92 o 
  -1   3  19     1990.38     2583.85    905.88 o 
  -2   4  19     1064.05     1659.61    859.79 o 
   0   4  19      255.37      566.43   1112.64 o 
                                                 
